# Supplementary material for: Redetermination of the crystal structure of caesium tetra­fluorido­bromate(III) from single-crystal X-ray diffraction data
Source: IUCrdata. 2020 Jan 31;5(Pt 1):x200114. doi: 10.1107/S2414314620001145 (PMC9462145; doi:10.1107/S2414314620001145)
Supplement: Supplementary file 1 [file x-05-x200114-sup1.cif]

##############################################################################
#                                                                            #
# This CIF contains the data for a data article accepted for                 #
# publication in IUCrData. It conforms to the requirements of                #
# Notes for Authors for IUCrData, and has been                               #
# peer reviewed under the auspices of IUCrData.                              #
#                                                                            #
# Full details of the Crystallographic Information File format               #
# are given in the paper "The Crystallographic Information File (CIF):       #
# a New Standard Archive File for Crystallography" by S. R. Hall, F. H.      #
# Allen and I. D. Brown [Acta Cryst. (1991), A47, 655-685].                  #
#                                                                            #
# The current version of the core CIF dictionary is obtainable from          #
# ftp://ftp.iucr.org/pub/cif_core.dic.                                       #
#                                                                            #
# Software is freely available for graphical display of the structure(s)     #
# in this CIF. For information consult the CIF software page                 #
# http://www.iucr.org/resources/cif/software.                                #
#                                                                            #
# This file may be used for bona fide research purposes within the           #
# scientific community so long as proper attribution is given to the data    # 
# article from which it was obtained.                                        #
#                                                                            #
##############################################################################
data_I
_database_code_depnum_ccdc_archive 'CCDC 1980292'
_audit_creation_method     'SHELXL-2018/3'
_journal_date_recd_electronic     2019-12-17
_journal_date_accepted     2020-01-28
_journal_name_full     'IUCrData'
_journal_year     2020
_journal_volume     5
_journal_issue      1
_journal_page_first     0
_journal_page_last     0
_journal_paper_category     HI
_journal_paper_doi     10.1107/S2414314620001145
_journal_coeditor_code     WM4121
_publ_contact_author_name     'Florian Kraus'
_publ_contact_author_address
;
Fachbereich Chemie
Philipps-Universitaet Marburg
Hans-Meerwein-Strasse 4
35032 Marburg
Germany
;
_publ_contact_author_email     'f.kraus@uni-marburg.de'
_publ_contact_author_fax     '+4964212825669'
_publ_contact_author_phone     '+4964212826668'
_publ_section_title
;
Redetermination of the crystal structure of caesium tetrafluoridobromate(III)
from single-crystal X-ray diffraction data
;
loop_
    _publ_author_name
    _publ_author_footnote
    _publ_author_address
    'Malin, Artem V.' .
;
National Research Tomsk Polytechnic University
30 Lenina avenue
634050 Tomsk
Russian Federation
;
    'Ivlev, Sergei I.' .
;
Fachbereich Chemie
Philipps-Universitaet Marburg
Hans-Meerwein-Strasse 4
35032 Marburg
Germany
;
    'Ostvald, Roman V.' .
;
National Research Tomsk Polytechnic University
30 Lenina avenue
634050 Tomsk
Russian Federation
;
    'Kraus, Florian' .
;
Fachbereich Chemie
Philipps-Universitaet Marburg
Hans-Meerwein-Strasse 4
35032 Marburg
Germany
;
_publ_section_synopsis
;
The crystal structure of CsBrF~4~ was determined from single-crystal X-ray
diffraction data collected at 100 K and is compared with previous models based
on powder X-ray diffraction data.
;
_chemical_name_systematic     'Caesium tetrafluoridobromate(III)'
_chemical_name_common     'Caesium tetrafluoridobromate(III)'
_chemical_formula_moiety     'Br F4 -, Cs +'
_chemical_formula_sum     'Br Cs F4'
_chemical_formula_iupac     'Cs Br F4'
_chemical_formula_weight     288.82
_space_group_crystal_system     orthorhombic
_space_group_name_H-M_alt     'I m m m'
_space_group_name_Hall     '-I 2 2'
loop_
    _space_group_symop_operation_xyz
    'x, y, z'
    '-x, -y, z'
    '-x, y, -z'
    'x, -y, -z'
    'x+1/2, y+1/2, z+1/2'
    '-x+1/2, -y+1/2, z+1/2'
    '-x+1/2, y+1/2, -z+1/2'
    'x+1/2, -y+1/2, -z+1/2'
    '-x, -y, -z'
    'x, y, -z'
    'x, -y, z'
    '-x, y, z'
    '-x+1/2, -y+1/2, -z+1/2'
    'x+1/2, y+1/2, -z+1/2'
    'x+1/2, -y+1/2, z+1/2'
    '-x+1/2, y+1/2, z+1/2'
_cell_length_a     5.5075(3)
_cell_length_b     6.7890(3)
_cell_length_c     12.2572(6)
_cell_angle_alpha     90
_cell_angle_beta     90
_cell_angle_gamma     90
_cell_volume     458.30(4)
_cell_formula_units_Z     4
_cell_measurement_reflns_used     2913
_cell_measurement_theta_min     3.252
_cell_measurement_theta_max     36.77
_cell_measurement_temperature     100
_exptl_crystal_description     block
_exptl_crystal_colour     colorless
_exptl_crystal_size_max     0.105
_exptl_crystal_size_mid     0.093
_exptl_crystal_size_min     0.060
_exptl_crystal_density_diffrn     4.186
_exptl_crystal_F_000     504
_exptl_absorpt_coefficient_mu     16.745
_exptl_absorpt_correction_type     multi-scan
_exptl_absorpt_process_details
;
(<i>SADABS</i>; Krause <i>et al.</i>,  2015)
;
_exptl_absorpt_correction_T_min     0.3301
_exptl_absorpt_correction_T_max     0.5577
_diffrn_ambient_temperature     100
_diffrn_source     'microfocus X-ray tube'
_diffrn_source_power     0.050
_diffrn_source_voltage     50.0
_diffrn_source_current     1.00
_diffrn_radiation_type     MoK\a
_diffrn_radiation_wavelength     0.71073
_diffrn_measurement_device_type     'Bruker D8 QUEST'
_diffrn_measurement_method     '\w and \f scans'
_diffrn_detector     'PHOTON 100'
_diffrn_reflns_number     8570
_diffrn_reflns_av_R_equivalents     0.0288
_diffrn_reflns_av_unetI/netI     0.0124
_diffrn_reflns_theta_min     3.324
_diffrn_reflns_theta_max     36.424
_diffrn_reflns_theta_full     25.242
_diffrn_measured_fraction_theta_max     0.997
_diffrn_measured_fraction_theta_full     0.996
_diffrn_reflns_limit_h_min     -9
_diffrn_reflns_limit_h_max     9
_diffrn_reflns_limit_k_min     -11
_diffrn_reflns_limit_k_max     11
_diffrn_reflns_limit_l_min     -20
_diffrn_reflns_limit_l_max     20
_diffrn_standards_number     0
_diffrn_standards_interval_count     0
_diffrn_standards_interval_time     0
_diffrn_standards_decay_%     0
_reflns_number_total     669
_reflns_number_gt     622
_reflns_threshold_expression     'I > 2\s(I)'
_refine_ls_structure_factor_coef     Fsqd
_refine_ls_matrix_type     full
_refine_ls_R_factor_all     0.0151
_refine_ls_R_factor_gt     0.0119
_refine_ls_wR_factor_gt     0.0212
_refine_ls_wR_factor_ref     0.0217
_refine_ls_goodness_of_fit_ref     1.119
_refine_ls_restrained_S_all     1.119
_refine_ls_number_reflns     669
_refine_ls_number_parameters     26
_refine_ls_number_restraints     0
_refine_ls_hydrogen_treatment     undef
_refine_ls_weighting_scheme     calc
_refine_ls_weighting_details
              'w=1/[\s^2^(Fo^2^)+(0.0065P)^2^+0.5686P] where P=(Fo^2^+2Fc^2^)/3'
_atom_sites_solution_hydrogens     .
_atom_sites_solution_primary     direct
_atom_sites_solution_secondary     .
_refine_ls_shift/su_max     0.001
_refine_ls_shift/su_mean     0.000
_refine_diff_density_max     1.199
_refine_diff_density_min     -0.876
_refine_ls_extinction_method
;
SHELXL-2018/3 (Sheldrick 2015)
;
_refine_ls_extinction_coef     0.00232(16)
_refine_ls_extinction_expression
                                  'Fc^*^=kFc[1+0.001xFc^2^\l^3^/sin(2\q)]^-1/4^'
loop_
    _atom_type_symbol
    _atom_type_description
    _atom_type_scat_dispersion_real
    _atom_type_scat_dispersion_imag
    _atom_type_scat_source
    'F' 'F' 0.0171 0.0103
                         'International Tables Vol C Tables 4.2.6.8 and 6.1.1.4'
    'Br' 'Br' -0.2901 2.4595
                         'International Tables Vol C Tables 4.2.6.8 and 6.1.1.4'
    'Cs' 'Cs' -0.3680 2.1192
                         'International Tables Vol C Tables 4.2.6.8 and 6.1.1.4'
_computing_data_collection
;
APEX3 (Bruker, 2018)
;
_computing_cell_refinement
;
SAINT (Bruker, 2018)
;
_computing_data_reduction
;
SAINT (Bruker 2018)
;
_computing_structure_solution     'coordinates taken from previous refinement'
_computing_structure_refinement
;
SHELXL (Sheldrick, 2015)
;
_computing_molecular_graphics
;
DIAMOND (Brandenburg, 2019)
;
_computing_publication_material
;
publCIF (Westrip, 2010)
;
loop_
    _atom_site_type_symbol
    _atom_site_label
    _atom_site_fract_x
    _atom_site_fract_y
    _atom_site_fract_z
    _atom_site_U_iso_or_equiv
    _atom_site_adp_type
    _atom_site_calc_flag
    _atom_site_occupancy
    _atom_site_disorder_assembly
    _atom_site_disorder_group
    Cs Cs1 0.500000 0.500000 0.71714(2) 0.01008(4) Uani d 1 . .
    Br Br1 0.500000 0.000000 0.500000 0.00720(6) Uani d 1 . .
    Br Br2 0.500000 0.000000 0.000000 0.00760(6) Uani d 1 . .
    F F1 0.500000 0.000000 0.34482(12) 0.0155(3) Uani d 1 . .
    F F2 0.500000 0.19339(16) 0.11100(9) 0.0169(2) Uani d 1 . .
    F F3 0.500000 0.2777(2) 0.500000 0.0141(3) Uani d 1 . .
loop_
    _atom_site_aniso_label
    _atom_site_aniso_U_11
    _atom_site_aniso_U_22
    _atom_site_aniso_U_33
    _atom_site_aniso_U_12
    _atom_site_aniso_U_13
    _atom_site_aniso_U_23
    Cs1 0.01130(6) 0.01075(6) 0.00821(7) 0.000 0.000 0.000
    Br1 0.00756(12) 0.00827(11) 0.00578(13) 0.000 0.000 0.000
    Br2 0.00816(12) 0.00841(11) 0.00624(13) 0.000 0.000 0.000
    F1 0.0179(7) 0.0216(7) 0.0069(6) 0.000 0.000 0.000
    F2 0.0201(5) 0.0160(4) 0.0146(5) 0.000 0.000 -0.0073(4)
    F3 0.0164(6) 0.0087(6) 0.0172(7) 0.000 0.000 0.000
_geom_special_details
;
 All esds (except the esd in the dihedral angle between two l.s. planes)
 are estimated using the full covariance matrix.  The cell esds are taken
 into account individually in the estimation of esds in distances, angles
 and torsion angles; correlations between esds in cell parameters are only
 used when they are defined by crystal symmetry.  An approximate (isotropic)
 treatment of cell esds is used for estimating esds involving l.s. planes.
;
loop_
    _geom_bond_atom_site_label_1
    _geom_bond_atom_site_label_2
    _geom_bond_site_symmetry_2
    _geom_bond_distance
    _geom_bond_publ_flag
    Cs1 F2 9_666 2.9615(11) ?
    Cs1 F2 10_556 2.9615(11) ?
    Cs1 F3 9_666 3.0597(7) ?
    Cs1 F3 . 3.0597(7) ?
    Cs1 F1 5 3.1674(8) ?
    Cs1 F1 5_455 3.1674(8) ?
    Cs1 F2 6 3.3166(7) ?
    Cs1 F2 5 3.3166(7) ?
    Cs1 F2 5_455 3.3166(7) ?
    Cs1 F2 6_655 3.3166(7) ?
    Cs1 F1 9_656 3.4784(4) ?
    Cs1 F1 9_666 3.4784(4) ?
    Br1 F3 . 1.8852(13) ?
    Br1 F3 9_656 1.8853(13) ?
    Br1 F1 9_656 1.9020(15) ?
    Br1 F1 . 1.9020(15) ?
    Br2 F2 9_655 1.8907(10) ?
    Br2 F2 10 1.8907(10) ?
    Br2 F2 2_655 1.8907(10) ?
    Br2 F2 . 1.8907(10) ?
loop_
    _geom_angle_atom_site_label_1
    _geom_angle_atom_site_label_2
    _geom_angle_atom_site_label_3
    _geom_angle_site_symmetry_1
    _geom_angle_site_symmetry_3
    _geom_angle
    _geom_angle_publ_flag
    F2 Cs1 F2 9_666 10_556 89.32(4) ?
    F2 Cs1 F3 9_666 9_666 105.79(3) ?
    F2 Cs1 F3 10_556 9_666 164.90(3) ?
    F2 Cs1 F3 9_666 . 164.90(3) ?
    F2 Cs1 F3 10_556 . 105.79(3) ?
    F3 Cs1 F3 9_666 . 59.11(4) ?
    F2 Cs1 F1 9_666 5 69.423(18) ?
    F2 Cs1 F1 10_556 5 69.423(18) ?
    F3 Cs1 F1 9_666 5 115.46(2) ?
    F3 Cs1 F1 . 5 115.46(2) ?
    F2 Cs1 F1 9_666 5_455 69.423(18) ?
    F2 Cs1 F1 10_556 5_455 69.423(18) ?
    F3 Cs1 F1 9_666 5_455 115.46(2) ?
    F3 Cs1 F1 . 5_455 115.46(2) ?
    F1 Cs1 F1 5 5_455 120.78(5) ?
    F2 Cs1 F2 9_666 6 123.869(16) ?
    F2 Cs1 F2 10_556 6 90.05(2) ?
    F3 Cs1 F2 9_666 6 81.61(2) ?
    F3 Cs1 F2 . 6 57.553(17) ?
    F1 Cs1 F2 5 6 156.305(19) ?
    F1 Cs1 F2 5_455 6 58.13(3) ?
    F2 Cs1 F2 9_666 5 90.05(2) ?
    F2 Cs1 F2 10_556 5 123.868(16) ?
    F3 Cs1 F2 9_666 5 57.553(17) ?
    F3 Cs1 F2 . 5 81.61(2) ?
    F1 Cs1 F2 5 5 58.13(3) ?
    F1 Cs1 F2 5_455 5 156.305(19) ?
    F2 Cs1 F2 6 5 133.81(3) ?
    F2 Cs1 F2 9_666 5_455 90.05(2) ?
    F2 Cs1 F2 10_556 5_455 123.868(17) ?
    F3 Cs1 F2 9_666 5_455 57.553(17) ?
    F3 Cs1 F2 . 5_455 81.61(2) ?
    F1 Cs1 F2 5 5_455 156.305(19) ?
    F1 Cs1 F2 5_455 5_455 58.13(3) ?
    F2 Cs1 F2 6 5_455 46.64(4) ?
    F2 Cs1 F2 5 5_455 112.26(3) ?
    F2 Cs1 F2 9_666 6_655 123.868(17) ?
    F2 Cs1 F2 10_556 6_655 90.05(2) ?
    F3 Cs1 F2 9_666 6_655 81.61(2) ?
    F3 Cs1 F2 . 6_655 57.553(17) ?
    F1 Cs1 F2 5 6_655 58.13(3) ?
    F1 Cs1 F2 5_455 6_655 156.305(19) ?
    F2 Cs1 F2 6 6_655 112.26(3) ?
    F2 Cs1 F2 5 6_655 46.64(4) ?
    F2 Cs1 F2 5_455 6_655 133.81(3) ?
    F2 Cs1 F1 9_666 9_656 147.27(3) ?
    F2 Cs1 F1 10_556 9_656 57.95(3) ?
    F3 Cs1 F1 9_666 9_656 106.94(3) ?
    F3 Cs1 F1 . 9_656 47.83(3) ?
    F1 Cs1 F1 5 9_656 96.194(16) ?
    F1 Cs1 F1 5_455 9_656 96.194(16) ?
    F2 Cs1 F1 6 9_656 61.838(19) ?
    F2 Cs1 F1 5 9_656 107.50(2) ?
    F2 Cs1 F1 5_455 9_656 107.50(2) ?
    F2 Cs1 F1 6_655 9_656 61.838(19) ?
    F2 Cs1 F1 9_666 9_666 57.95(3) ?
    F2 Cs1 F1 10_556 9_666 147.27(3) ?
    F3 Cs1 F1 9_666 9_666 47.83(3) ?
    F3 Cs1 F1 . 9_666 106.94(3) ?
    F1 Cs1 F1 5 9_666 96.194(16) ?
    F1 Cs1 F1 5_455 9_666 96.194(16) ?
    F2 Cs1 F1 6 9_666 107.50(2) ?
    F2 Cs1 F1 5 9_666 61.838(19) ?
    F2 Cs1 F1 5_455 9_666 61.838(19) ?
    F2 Cs1 F1 6_655 9_666 107.50(2) ?
    F1 Cs1 F1 9_656 9_666 154.77(5) ?
    F3 Br1 F3 . 9_656 180.0 ?
    F3 Br1 F1 . 9_656 90.0 ?
    F3 Br1 F1 9_656 9_656 90.0 ?
    F3 Br1 F1 . . 90.0 ?
    F3 Br1 F1 9_656 . 90.0 ?
    F1 Br1 F1 9_656 . 180.0 ?
    F2 Br2 F2 9_655 10 87.96(7) ?
    F2 Br2 F2 9_655 2_655 92.04(7) ?
    F2 Br2 F2 10 2_655 180.00(6) ?
    F2 Br2 F2 9_655 . 180.0 ?
    F2 Br2 F2 10 . 92.04(7) ?
    F2 Br2 F2 2_655 . 87.96(7) ?
    F2 Br2 Cs1 9_655 5_544 120.01(2) ?
    F2 Br2 Cs1 10 5_544 120.005(19) ?
    F2 Br2 Cs1 2_655 5_544 59.995(19) ?
    F2 Br2 Cs1 . 5_544 59.99(2) ?
    F2 Br2 Cs1 9_655 13 59.99(2) ?
    F2 Br2 Cs1 10 13 59.995(19) ?
    F2 Br2 Cs1 2_655 13 120.005(19) ?
    F2 Br2 Cs1 . 13 120.01(2) ?
    Cs1 Br2 Cs1 5_544 13 180.0 ?
    F2 Br2 Cs1 9_655 5_444 120.01(2) ?
    F2 Br2 Cs1 10 5_444 120.005(19) ?
    F2 Br2 Cs1 2_655 5_444 59.995(19) ?
    F2 Br2 Cs1 . 5_444 59.99(2) ?
    Cs1 Br2 Cs1 5_544 5_444 91.951(5) ?
    Cs1 Br2 Cs1 13 5_444 88.049(5) ?
    F2 Br2 Cs1 9_655 13_655 59.99(2) ?
    F2 Br2 Cs1 10 13_655 59.995(19) ?
    F2 Br2 Cs1 2_655 13_655 120.005(19) ?
    F2 Br2 Cs1 . 13_655 120.01(2) ?
    Cs1 Br2 Cs1 5_544 13_655 88.049(5) ?
    Cs1 Br2 Cs1 13 13_655 91.951(5) ?
    Cs1 Br2 Cs1 5_444 13_655 180.0 ?
    Br1 F1 Cs1 . 5_444 119.61(2) ?
    Br1 F1 Cs1 . 5_544 119.61(2) ?
    Cs1 F1 Cs1 5_444 5_544 120.78(5) ?
    Br1 F1 Cs1 . 9_656 102.61(2) ?
    Cs1 F1 Cs1 5_444 9_656 83.807(16) ?
    Cs1 F1 Cs1 5_544 9_656 83.807(16) ?
    Br1 F1 Cs1 . 9_666 102.61(2) ?
    Cs1 F1 Cs1 5_444 9_666 83.807(16) ?
    Cs1 F1 Cs1 5_544 9_666 83.807(16) ?
    Cs1 F1 Cs1 9_656 9_666 154.78(5) ?
    Br2 F2 Cs1 . 9_666 179.32(6) ?
    Br2 F2 Cs1 . 5_444 90.42(3) ?
    Cs1 F2 Cs1 9_666 5_444 89.95(2) ?
    Br2 F2 Cs1 . 5_544 90.42(3) ?
    Cs1 F2 Cs1 9_666 5_544 89.95(2) ?
    Cs1 F2 Cs1 5_444 5_544 112.26(3) ?
    Br1 F3 Cs1 . 9_666 119.56(2) ?
    Br1 F3 Cs1 . . 119.56(2) ?
    Cs1 F3 Cs1 9_666 . 120.89(4) ?
_shelx_space_group_comment
;
The symmetry employed for this shelxl refinement is uniquely defined
by the following loop, which should always be used as a source of
symmetry information in preference to the above space-group names.
They are only intended as comments.
;
_shelx_estimated_absorpt_T_min     0.272
_shelx_estimated_absorpt_T_max     0.433
_shelx_hkl_file
;
   4   0   0 8823.32  177.98
   4   0   0 8397.86  171.18
  -4   0   0 8031.40  174.88
  -4   0   0 8373.06  171.28
  -4   0   0 8860.81  172.28
   4   0   0 8306.77  175.58
  -6   0   0 3937.61   86.39
  -6   0   0 4033.80   81.49
  -6   0   0 3694.93   87.49
   6   0   0 3881.31   90.09
   6   0   0 3930.91   80.49
   8   0   0 1607.54   52.69
   1  -1   0   67.09    4.00
   1  -1   0   69.49    3.00
   1   1   0   65.49    4.40
   1   1   0   71.89    3.20
   1   1   0   70.09    2.10
   1   1   0   67.69    3.40
   1   1   0   68.29    3.40
  -1  -1   0   74.29    4.00
  -1  -1   0   72.49    4.30
  -1  -1   0   68.89    3.10
  -1  -1   0   70.39    2.50
  -1  -1   0   74.69    3.40
  -1   1   0   68.99    3.60
  -1   1   0   67.79    2.40
  -1   1   0   68.89    1.80
  -1   1   0   69.99    2.90
   1  -1   0   72.09    2.10
   1  -1   0   75.19    3.20
  -3  -1   0   64.09    4.20
   3  -1   0   69.29    9.00
  -3  -1   0   83.39    6.50
   3  -1   0   73.79    4.50
   3   1   0   69.49    5.30
   3   1   0   57.99    7.60
   3   1   0   79.39    6.60
  -3  -1   0   67.79    6.90
  -3   1   0   74.19    4.30
  -3   1   0   74.19    8.40
  -3  -1   0   75.99    7.20
   3   1   0   72.79    7.10
   3  -1   0   71.39    6.80
  -3   1   0   68.39    6.00
  -3   1   0   79.29    5.40
  -3   1   0   70.39    2.70
   5  -1   0   54.69    7.90
   5   1   0   57.59    8.00
  -5   1   0   46.30    5.40
   5  -1   0   59.19    7.00
  -5   1   0   52.09    3.90
  -5   1   0   52.59    5.90
   5   1   0   32.60    7.40
  -5   1   0   51.39    6.60
  -5  -1   0   56.09    6.80
  -7   1   0   28.10    7.10
  -7  -1   0   29.50    5.70
   7   1   0   12.80    8.70
  -7  -1   0   29.20    7.70
   7  -1   0   22.40   10.40
  -9  -1   0   28.50   12.30
  -9   1   0   27.50   12.10
   9   1   0   -4.50   18.50
   9  -1   0    9.40   18.70
   0  -2   0 8342.77  170.98
   2  -2   0 6244.58  130.09
   2   2   0 6185.08  129.89
  -2   2   0 6137.69  126.99
   2  -2   0 6350.46  132.59
  -2   2   0 6308.37  145.79
   2   2   0 6624.04  133.89
   2   2   0 6159.58  130.69
  -2   2   0 6249.87  127.69
  -2  -2   0 5977.60  129.49
  -2   2   0 6289.87  129.39
  -2  -2   0 6606.54  130.59
  -2   2   0 6631.24  131.29
  -2  -2   0 6554.34  132.39
  -2  -2   0 6326.77  131.39
  -2  -2   0 6475.05  128.09
   2   2   0 6457.25  130.79
   4  -2   0 3901.91   89.19
  -4   2   0 3960.40   83.39
  -4  -2   0 3996.50   83.69
  -4   2   0 3939.91   82.89
   4   2   0 4021.70   85.09
  -4  -2   0 3964.50   86.49
   4  -2   0 3985.60   84.59
   4   2   0 3954.00   88.29
   6  -2   0 2194.38   51.99
   6   2   0 2174.88   54.49
  -6   2   0 2231.48   50.59
   6  -2   0 2205.38   59.89
   6   2   0 2163.38   59.89
  -6  -2   0 2229.78   50.09
  -6  -2   0 2245.28   54.79
  -8  -2   0 1027.10   35.20
   8   2   0 1039.50   39.00
  -8   2   0  987.90   91.49
  -8   2   0 1069.39   31.80
   8  -2   0 1018.80   45.40
   1   3   0  540.45   15.00
   1   3   0  535.05   16.90
   1   3   0  545.35   18.40
   1  -3   0  564.14   17.20
   1  -3   0  540.15   12.80
  -1   3   0  555.44   14.30
  -1  -3   0  533.55   14.10
  -1   3   0  556.24   16.30
  -1   3   0  556.14   13.20
  -1  -3   0  517.25   27.40
  -1  -3   0  539.95   14.70
   1   3   0  532.35   14.60
   1   3   0  563.94   13.40
   1  -3   0  516.75   14.80
  -1   3   0  521.65   20.60
  -1  -3   0  563.04   16.00
  -1  -3   0  556.04   14.40
  -3  -3   0  326.97   17.60
  -3   3   0  284.67   25.70
   3   3   0  321.47   11.20
   3   3   0  332.87   12.80
  -3   3   0  308.37    8.00
  -3  -3   0  321.17   11.00
  -3  -3   0  313.47   12.60
  -5  -3   0  161.08    9.00
   5  -3   0  132.99   10.40
   5   3   0  133.49   12.60
  -5   3   0   89.69   23.10
   5  -3   0  147.29   14.50
  -5   3   0  151.08    8.20
   5   3   0  145.09    9.60
  -5  -3   0  127.69   11.00
   7  -3   0   60.09   18.10
  -7  -3   0   57.39    7.90
   7   3   0   52.69   13.90
  -7   3   0   37.20   38.10
   7   3   0   62.69   10.10
   7  -3   0   68.19   10.70
  -7   3   0   57.19    7.60
  -7  -3   0   56.79   11.10
   0  -4   0 9107.69  192.58
   0  -4   0 9310.07  198.88
   0   4   0 9485.75  213.38
   0   4   0 9267.47  191.28
   0   4   0 9140.39  194.08
   0   4   0 9999.00  194.58
   0   4   0 9491.35  191.48
  -2  -4   0 7576.04  154.38
  -2   4   0 7695.93  152.48
   2   4   0 7661.53  152.58
   2  -4   0 7265.67  151.88
   2   4   0 7271.27  155.68
   2   4   0 7457.35  156.68
   2  -4   0 7343.57  159.68
   2  -4   0 7348.56  156.18
  -2  -4   0 7492.25  155.48
  -2   4   0 7666.73  166.28
  -2  -4   0 8182.78  173.98
  -2  -4   0 7173.48  154.38
   4   4   0 4575.44   97.59
  -4   4   0 4633.24   92.19
  -4  -4   0 4456.95   97.19
   4   4   0 4523.95  100.99
  -4  -4   0 4448.75   99.29
  -4   4   0 4720.23   93.29
   4  -4   0 4534.55  105.09
   4  -4   0 4555.74   99.59
  -4   4   0 4514.15  121.29
   6  -4   0 2354.66   58.59
  -6  -4   0 2419.76   55.09
   6  -4   0 2290.87   66.19
  -6   4   0 2300.27   50.39
   6   4   0 2358.76   56.39
  -6   4   0 2211.58   88.19
   6   4   0 2246.48   62.69
  -6  -4   0 2371.56   58.59
  -8  -4   0 1081.59   38.50
   8   4   0 1103.39   40.40
  -8   4   0  949.21   83.49
  -8  -4   0 1054.39   33.40
   8  -4   0 1099.39   50.89
   8   4   0 1111.99   51.19
   1  -5   0   26.20    5.10
   1   5   0   26.10    9.80
   1  -5   0   30.30    3.80
  -1   5   0   27.20    6.90
  -1   5   0   27.50    5.00
   1   5   0   23.60    4.70
   1   5   0   31.30    9.80
  -1  -5   0   25.50    3.80
  -1  -5   0   27.20    3.90
   3  -5   0   29.70    5.40
  -3   5   0   22.50   12.00
   3   5   0   35.70    5.50
  -3  -5   0   38.70    5.90
   3  -5   0   31.80    4.00
  -3   5   0   30.60    5.00
   3   5   0   33.10    5.70
  -3  -5   0   35.80    5.20
   3  -5   0   23.70    6.90
  -3  -5   0   32.80    5.30
   3   5   0   33.40    4.10
   5   5   0   38.80    6.50
  -5  -5   0   37.80    7.70
   5   5   0   29.00    8.20
  -5  -5   0   33.60    6.50
  -5   5   0   16.40   19.60
   5  -5   0   27.30   10.10
   5  -5   0   27.00    7.90
  -7   5   0    0.90   31.90
   7  -5   0   16.80   16.10
   7   5   0   33.80   15.80
   7  -5   0   30.50   12.80
   7   5   0    3.70    9.00
  -7  -5   0   17.70   10.20
  -7  -5   0   10.30    8.00
   0  -6   0 4604.34   99.99
   0   6   0 4738.83  105.19
   0   6   0 4910.81  126.99
   0  -6   0 4740.33   97.49
   0  -6   0 4775.42  103.89
   2   6   0 4225.48   94.19
  -2  -6   0 4209.18   91.09
  -2  -6   0 4217.18   89.59
   2   6   0 4073.89   91.79
  -2  -6   0 4091.79   89.79
  -2   6   0 4228.08   99.69
  -2   6   0 3990.00   89.09
   2  -6   0 4188.38   87.19
  -4  -6   0 2751.12   63.69
  -4   6   0 2764.22   82.79
   4  -6   0 2720.33   67.39
  -4  -6   0 2780.72   64.79
   4   6   0 2725.83   66.79
   4  -6   0 2745.73   73.89
   4   6   0 2722.63   62.79
   6  -6   0 1515.05   47.00
   6   6   0 1522.75   41.10
  -6  -6   0 1511.75   42.50
   6   6   0 1466.55   48.80
  -6   6   0 1531.05   70.89
  -6  -6   0 1541.45   44.00
   6  -6   0 1461.45   54.89
  -1   7   0   70.69   27.90
  -1  -7   0   69.79    9.80
   1  -7   0   83.19    7.50
  -1  -7   0  100.69    7.30
   1   7   0   84.99   11.00
   1   7   0   83.79   13.70
  -1   7   0   93.99   13.10
   1  -7   0   55.79    8.10
  -1  -7   0   89.09    8.20
  -3  -7   0   72.49    8.30
  -3  -7   0   63.89    8.40
  -3   7   0   59.79   14.30
   3  -7   0   56.89    7.10
   3  -7   0   65.89    9.90
   3   7   0   60.39    8.10
   3   7   0   59.29    8.60
  -3  -7   0   66.39    8.70
   5  -7   0   62.79   17.50
   5   7   0   27.20   10.60
  -5  -7   0   36.30    9.00
  -5   7   0   36.10   21.00
  -5  -7   0   26.70    8.10
   5  -7   0   23.80   12.90
   5   7   0   32.90    7.70
   7   7   0   19.80   18.40
  -7  -7   0    0.90   11.20
   7  -7   0    9.20   17.40
   7  -7   0   28.80   22.80
  -7   7   0   15.00   33.10
  -7  -7   0   39.10   13.10
   0  -8   0 2122.69   45.20
   0  -8   0 2085.49   55.59
   0   8   0 2132.69   75.69
   0   8   0 2096.89   55.89
   0  -8   0 2070.99   49.70
  -2  -8   0 1846.72   49.50
   2   8   0 1894.61   50.99
   2   8   0 1886.51   52.59
  -2  -8   0 1844.02   44.70
   2  -8   0 1899.71   53.19
   2  -8   0 1841.02   44.40
  -2   8   0 2007.30  103.29
  -2  -8   0 1850.51   47.20
  -2   8   0 1914.01   56.09
   4  -8   0 1425.66   47.00
  -4   8   0 1428.16   54.29
   4   8   0 1372.26   38.80
  -4  -8   0 1360.26   39.40
  -4  -8   0 1424.96   40.00
  -6  -8   0  859.71   32.70
  -6   8   0  802.02   55.59
   6   8   0  773.02   39.50
   6  -8   0  816.82   41.40
  -6  -8   0  808.02   33.10
  -1  -9   0   82.19   12.70
  -1   9   0   65.89   30.20
   1  -9   0   84.19   12.60
  -1   9   0   61.89   12.90
   1   9   0   80.09   18.10
   1   9   0   78.09   11.60
   1  -9   0   86.59   11.00
  -1  -9   0   87.89   11.30
   3   9   0   82.19   11.90
  -3  -9   0   90.09   13.60
   3   9   0   57.59   12.50
   3  -9   0   52.69   14.40
  -3  -9   0   52.69    9.10
  -3   9   0   69.09   17.10
  -3  -9   0   67.39   10.90
  -5  -9   0   46.40   12.60
  -5  -9   0   46.50   12.00
   5  -9   0   51.89   17.60
   5   9   0   33.50   15.50
  -5   9   0   36.00   22.60
   0  10   0 1563.64   49.80
   0  10   0 1564.94   65.49
   0 -10   0 1469.15   50.09
   2  10   0 1260.37   44.30
   2  10   0 1374.46   46.70
  -2 -10   0 1355.76   40.90
  -2  10   0 1336.27   49.10
  -2  10   0 1332.37   98.39
   2 -10   0 1273.37   48.60
  -4 -10   0 1015.10   35.80
  -4  10   0  775.72  100.49
   4  10   0  958.00   41.60
   4 -10   0  917.41   46.70
  -4 -10   0  961.40   36.50
  -4  10   0 1018.70   49.80
   1 -11   0   39.70   17.40
  -1 -11   0   -2.00   11.20
  -1  11   0   -1.10   14.60
  -1  11   0  -56.99   36.60
   1  11   0    1.70   13.40
  -1 -11   0   -0.50   15.40
   1   0  -1  234.58    6.40
  -1   0  -1  249.48    5.80
  -1   0   1  229.08    6.00
  -1   0   1  219.48    7.70
  -1   0  -1  201.28    7.00
  -1   0   1  241.18    6.40
  -1   0   1  233.48    5.40
  -1   0  -1  247.78    7.00
   1   0  -1  246.58    6.80
   1   0  -1  235.18    6.10
  -1   0  -1  243.38    9.00
  -1   0   1  231.18    6.60
   1   0  -1  235.68    6.20
   1   0  -1  240.28    5.40
   1   0   1  233.68    5.80
  -1   0  -1  230.98    7.90
   1   0   1  237.08    6.30
   3   0  -1  131.09    6.10
  -3   0  -1  130.29    8.60
   3   0  -1  123.39    4.60
   3   0   1  141.79   13.30
  -3   0   1  142.39    8.80
   3   0   1  127.49    7.10
   3   0   1  148.79   12.10
   3   0   1  126.19    9.10
   3   0  -1  122.89    7.10
  -3   0  -1  130.69    7.10
  -3   0  -1  128.69    5.60
  -3   0  -1  134.69    8.30
   3   0  -1  135.09    9.00
  -3   0   1  118.89    6.50
   3   0  -1  134.79    9.30
  -3   0   1  132.99    6.40
   3   0   1  129.69    5.00
  -3   0  -1  129.89    4.30
  -3   0   1  128.89    7.20
  -3   0   1  121.69    4.50
   5   0  -1   58.59    8.60
   5   0   1   56.99    7.10
  -5   0  -1   65.29    5.70
   5   0  -1   41.90   12.10
  -5   0   1   66.49    5.10
   5   0   1   61.99    5.90
  -5   0   1   52.29    6.00
  -5   0   1   56.39    9.50
  -5   0  -1   61.99    7.10
  -5   0  -1   64.99    7.70
   5   0  -1   68.39    5.60
  -7   0  -1   45.30    5.50
  -7   0   1   25.40    7.30
  -7   0  -1   27.00    7.40
   7   0  -1   30.20    9.70
  -7   0   1   27.30    6.90
   7   0   1   36.50   10.10
   9   0   1   18.80   18.70
   9   0  -1    4.30   19.00
  -9   0  -1  -10.30   12.10
  -9   0   1   -0.20   11.50
   0  -1  -1  303.17    7.20
   0  -1  -1  312.57    7.30
   0   1   1  293.17    7.90
   0  -1  -1  290.47    7.70
   0  -1  -1  302.87    8.30
   0  -1   1  293.27    8.60
   0   1  -1  298.77    6.80
   0  -1   1  290.77    6.80
   0   1  -1  304.97    8.30
   0   1   1  316.97    7.20
   0   1  -1  272.47   13.70
   0  -1  -1  321.17    7.30
   0   1  -1  312.67    8.00
   0  -1   1  292.77    7.10
   2   1  -1  193.78    7.70
  -2   1   1  196.38    6.20
   2  -1   1  191.58    8.20
  -2   1   1  194.38    6.00
   2   1  -1  198.88    6.40
  -2  -1  -1  193.48    9.20
  -2  -1  -1  198.58    7.00
  -2  -1  -1  196.38    7.40
  -2  -1  -1  201.68    6.80
   2   1  -1  190.48    6.00
   2  -1   1  199.98    6.70
  -2   1   1  199.48    7.20
   2   1  -1  188.38    7.00
   2  -1  -1  200.78    6.20
  -2  -1   1  188.58    7.30
   2   1   1  195.28    6.40
  -2  -1   1  195.88    7.70
   2   1   1  211.48   11.50
   2  -1  -1  188.98    6.90
  -2   1  -1  196.08    8.50
  -2  -1   1  207.78    7.30
  -2   1  -1  201.48    7.80
  -2  -1   1  196.98    6.10
   2   1   1  212.78    8.80
   2  -1  -1  190.28    7.60
   2   1   1  196.58    8.00
  -2   1  -1  199.78    7.40
  -2   1  -1  185.08    7.80
  -2   1  -1  198.28    6.00
  -4  -1  -1   89.39    6.20
   4   1  -1   79.39    9.20
  -4   1   1   84.19    6.60
   4  -1   1   97.29    8.40
   4   1  -1   92.99    3.50
  -4   1   1   93.99    7.20
  -4  -1  -1   76.99    8.30
  -4   1   1   86.19    3.50
   4   1  -1   97.29    7.30
   4   1  -1   98.49    9.20
   4  -1   1   94.99    6.30
   4   1   1   92.49   11.50
   4  -1  -1   88.69    8.30
  -4   1  -1   94.29    7.00
   4   1   1   96.69    9.60
  -4  -1   1   87.39    5.30
  -4  -1   1   89.49    7.20
   4  -1  -1   88.19    5.40
   4   1   1   92.79    7.30
  -4   1  -1   84.59    4.50
  -4   1  -1   83.79    7.90
  -4   1  -1   91.79    5.40
   4  -1  -1  116.19   12.40
  -6   1   1   37.30    5.80
   6  -1   1   30.90    6.90
   6  -1   1   50.89    9.20
   6   1  -1   42.60    7.70
  -6  -1  -1   36.70    5.00
  -6  -1  -1   24.20    7.00
   6   1   1   37.90    7.60
   6   1   1   34.50   10.10
  -6   1  -1   32.80    6.20
  -6  -1   1   45.00    5.30
   6  -1  -1   45.00    6.80
  -6  -1   1   33.10    6.70
   6  -1  -1   21.00    7.60
  -6   1  -1   44.60    5.40
  -8   1   1   27.60    8.40
   8   1  -1   13.80   11.80
   8  -1   1   39.60   15.00
  -8  -1  -1    6.30    9.40
  -8  -1   1   -2.40    8.40
   8   1   1   30.80   13.00
   8  -1  -1   16.80   14.40
  -8   1  -1   18.30    8.80
  -1   2   1  483.75   12.30
  -1   2   1  409.86   11.60
   1   2  -1  477.35   11.40
  -1   2   1  437.76   16.70
   1  -2   1  442.56   13.70
   1   2  -1  476.35   12.60
   1  -2   1  444.16   12.20
  -1  -2  -1  466.25   12.20
  -1  -2  -1  487.55   16.10
  -1  -2  -1  479.75   12.30
   1   2  -1  446.66   11.70
   1  -2   1  448.36    9.80
  -1  -2  -1  457.05   10.70
   1   2  -1  450.65   14.30
  -1   2   1  446.46   10.00
   1  -2   1  450.85   10.70
  -1  -2  -1  457.85   13.70
   1   2  -1  445.56   11.40
  -1   2   1  455.05   11.50
  -1  -2   1  436.66   11.30
  -1   2  -1  432.96   18.60
   1  -2  -1  447.86   11.70
  -1   2  -1  442.66    9.70
  -1  -2   1  467.05   12.00
   1   2   1  468.25   15.90
   1   2   1  464.75   10.50
  -1   2  -1  466.95   11.90
   1   2   1  477.65   12.90
  -1   2  -1  460.05   10.40
   1   2   1  439.56   12.10
   1  -2  -1  459.65    9.60
  -1   2  -1  459.35   13.30
  -1  -2   1  455.45   11.70
  -1  -2   1  462.05   11.90
   1   2   1  442.56   12.00
  -1  -2   1  470.65   17.70
   1  -2  -1  437.46   10.20
   1  -2  -1  441.06   13.00
   3   2  -1  218.68   10.10
  -3   2   1  255.87   25.90
   3   2  -1  224.88    5.90
  -3  -2  -1  214.78    8.60
  -3   2   1  217.88    6.90
   3  -2   1  199.08   14.40
   3  -2   1  212.18    8.70
  -3  -2  -1  200.28   16.20
   3   2  -1  209.48    8.80
  -3  -2  -1  234.98   10.60
   3   2  -1  223.58    6.20
  -3   2   1  220.78    8.30
   3   2  -1  221.58    9.70
   3  -2  -1  226.78   10.00
  -3  -2   1  226.58    9.90
  -3  -2   1  218.28   12.30
   3   2   1  232.38   12.30
  -3  -2   1  178.58   13.90
   3   2   1  215.08    8.00
   3  -2  -1  214.08    8.20
  -3   2  -1  233.88    8.10
  -3  -2   1  218.68    8.00
  -3   2  -1  226.08    8.10
  -3   2  -1  205.18    6.80
   3   2   1  227.38   10.90
  -3   2  -1  200.98    6.30
  -5  -2  -1  100.89    7.60
  -5  -2  -1   94.19   10.40
   5  -2   1  106.09   11.80
   5  -2   1   80.19   10.30
   5   2  -1   95.79    8.70
  -5   2   1  106.79    7.30
   5   2  -1   90.79   11.50
   5   2   1   87.99    8.20
   5  -2  -1  101.59    8.40
  -5  -2   1   86.79    6.90
   5   2   1   85.49   10.70
   5  -2  -1   73.49   10.90
  -5  -2   1   87.19    9.30
  -5   2  -1  103.89    8.20
  -7  -2  -1   48.50    6.50
   7   2  -1   49.70    9.40
   7  -2   1   35.80   11.30
  -7  -2  -1   39.70    9.30
   7  -2   1   57.29    7.80
  -7   2   1   29.30    6.80
   7   2   1   30.60   13.00
  -7  -2   1   46.60    6.80
   7  -2  -1   29.80   11.90
   7  -2  -1   47.20    8.50
  -7  -2   1   35.90    8.20
   7   2   1   23.60    9.50
  -7   2  -1   41.80    7.30
   9   2  -1   31.60   17.40
  -9   2   1   10.80   57.49
   9  -2   1   19.20   21.80
  -9  -2  -1   15.70   12.90
  -9  -2   1   13.80   12.40
   9  -2  -1   25.20   21.10
   9   2   1   19.90   19.30
  -9   2  -1   79.39   61.79
   0   3   1   87.49    4.40
   0  -3   1   88.59    3.70
   0   3   1   84.59    5.50
   0  -3  -1   84.89    8.50
   0   3  -1   88.09    4.40
   0  -3   1  100.89    9.20
   0  -3  -1   82.99    5.30
   0  -3   1   85.69    4.40
   0   3   1   74.39    6.60
   0   3  -1   81.49    4.90
   0  -3   1   92.89    5.70
   0   3  -1   80.09    4.60
   0   3   1   89.69    6.30
   0  -3  -1   82.89    4.50
   0   3  -1   98.39    7.30
   0  -3  -1   83.99    4.90
   0   3  -1  104.89   16.00
  -2  -3  -1   40.90    5.00
   2   3  -1   34.70    5.60
   2   3  -1   37.50    5.00
  -2  -3  -1   43.80    6.10
  -2   3   1   37.90    5.20
   2  -3   1   30.40    3.50
  -2  -3  -1   36.10    3.50
   2   3  -1   32.80    4.20
  -2  -3  -1   40.00    8.10
   2  -3   1   29.90    5.40
   2   3  -1   34.20    4.50
   2  -3   1   38.00    5.50
  -2  -3  -1   27.90    4.80
  -2   3   1   43.30    6.10
   2   3  -1   44.70    3.50
  -2   3   1   38.10   10.40
  -2   3   1   37.40    4.60
  -2   3  -1   37.00    5.50
  -2   3  -1   36.00    2.60
   2  -3  -1   36.20    2.20
  -2   3  -1   35.00    4.80
   2   3   1   37.10    4.70
  -2  -3   1   32.40    4.20
   2  -3  -1   35.50    4.70
  -2  -3   1   38.20    4.60
  -2  -3   1   43.20    5.80
  -2   3  -1   47.80   11.00
   2   3   1   33.00    4.60
  -2  -3   1   50.09   10.00
   2   3   1   34.40    8.60
   2   3   1   38.10    5.40
  -2  -3   1   35.60    4.40
   2  -3  -1   34.70    5.30
   2   3   1   34.40    2.90
   4  -3   1    3.60    5.10
   4   3  -1    4.00    3.50
  -4   3   1    4.30   12.90
  -4  -3  -1    3.50    4.70
  -4   3   1    4.60    2.60
  -4  -3  -1    4.60    3.20
   4  -3   1    5.80    4.00
   4   3  -1    2.60    4.40
  -4  -3   1    2.20    2.90
  -4   3  -1   -4.00    3.60
  -4   3  -1    5.80   15.00
   4  -3  -1   -2.80    4.30
  -4  -3   1    3.40    3.80
  -4   3  -1    5.50    2.80
   4   3   1    6.80    3.30
   4  -3  -1    3.90    3.50
   4   3   1    2.00    4.20
   6  -3   1    1.10    8.10
  -6   3   1   24.80   22.80
   6  -3   1   -1.50    6.00
  -6   3   1   -4.10    4.20
   6   3  -1   -2.30    5.40
  -6  -3  -1    3.40    4.50
   6   3  -1   -4.90    8.20
  -6  -3  -1   -4.00    5.90
   6  -3  -1   12.10    8.60
  -6  -3   1    3.30    5.70
  -6  -3   1    3.40    4.50
   6   3   1    3.00    5.60
  -6   3  -1   13.60   26.60
  -6   3  -1    2.90    4.40
   6   3   1  -11.10    7.90
   6  -3  -1    4.50    5.90
  -8  -3  -1    9.20    8.80
   8   3  -1  -11.90   12.00
  -8   3   1  -46.20   37.30
   8  -3   1   16.80   17.00
  -8  -3  -1   10.60   10.50
   8  -3  -1  -32.60   14.70
  -8  -3   1   24.50    8.40
  -8   3  -1   -5.40   41.40
   8   3   1    6.90   11.90
  -8  -3   1   -6.70    9.70
  -1  -4  -1  314.87   10.60
   1   4  -1  304.07   17.30
   1  -4   1  303.97    9.20
  -1   4   1  319.67   12.50
  -1  -4  -1  317.07   11.30
   1   4  -1  326.27   11.70
   1   4  -1  336.87   10.30
  -1   4   1  259.77   17.50
  -1   4   1  301.87   10.50
  -1  -4  -1  303.57   10.50
   1   4  -1  329.17   13.10
   1  -4   1  263.27   14.10
  -1   4  -1  285.87   13.40
  -1  -4   1  302.47   11.40
   1   4   1  304.37   15.60
   1  -4  -1  304.57    8.90
   1  -4  -1  308.07   13.10
   1  -4  -1  258.87   12.70
   1   4   1  326.27    9.60
   1   4   1  309.07   12.20
  -1   4  -1  315.77    9.40
  -1  -4   1  300.17   14.10
  -1  -4   1  312.37    9.80
  -1   4  -1  300.17   16.80
  -1  -4   1  305.77   10.20
   3  -4   1  185.38   10.60
  -3  -4  -1  187.88    7.70
  -3   4   1  207.68   22.00
   3  -4   1  177.58   13.20
   3   4  -1  191.98    6.80
   3   4  -1  182.88   10.20
   3   4  -1  182.38   10.00
  -3  -4  -1  179.08    9.10
  -3  -4  -1  188.58   11.20
   3  -4   1  182.98    7.60
  -3  -4  -1  172.48   22.60
   3   4   1  187.88    6.50
   3   4   1  193.68   10.20
   3  -4  -1  191.28   10.00
  -3   4  -1  171.08   23.30
   3  -4  -1  191.68   13.20
  -3   4  -1  192.28    6.10
   3   4   1  192.68    9.20
  -3  -4   1  187.68    8.90
  -3  -4   1  182.08   10.00
  -5  -4  -1   78.29    9.30
   5  -4   1   79.99    9.50
  -5   4   1  109.19   23.60
   5  -4   1   89.29   12.60
  -5  -4  -1   99.59    9.00
  -5   4   1   90.69    6.60
   5   4  -1   87.49    9.50
   5   4  -1   65.49    9.40
  -5   4  -1   93.79   24.00
   5  -4  -1   94.49   10.50
   5   4   1   85.79    8.50
  -5  -4   1   88.59    8.30
  -5  -4   1   85.29   10.00
   5  -4  -1   73.19   11.80
  -5   4  -1   85.49    6.20
   5   4   1   90.59   11.40
  -7  -4  -1   37.10   10.30
  -7   4   1   42.40   30.00
   7   4  -1   43.00    9.40
  -7  -4  -1   33.90    7.80
   7  -4   1   51.09   15.30
   7  -4   1   47.10   12.40
  -7   4  -1   -6.00   31.80
   7  -4  -1   44.90   15.30
  -7  -4   1   37.10    9.70
  -7  -4   1   40.80    8.40
   7   4   1   25.30    9.40
   7  -4  -1   19.30   10.50
   7   4   1   24.20   13.70
   0  -5  -1  268.07   12.40
   0  -5  -1  329.37    9.80
   0  -5  -1  339.97   12.60
   0   5   1  337.87   14.30
   0   5   1  334.67   32.00
   0  -5   1  331.67    9.20
   0  -5  -1  357.86   10.40
   0   5  -1  341.97   14.50
   0  -5   1  316.67   10.90
   0   5  -1  312.37   14.30
   0   5   1  344.87   14.50
   0  -5   1  323.27   13.10
   0   5  -1  346.17   29.10
  -2  -5  -1  258.77   12.00
   2   5  -1  248.58   13.90
  -2   5   1  271.27   12.00
   2   5  -1  246.88   11.70
   2  -5   1  254.17    9.20
   2  -5   1  252.17   12.50
  -2  -5  -1  264.17   11.10
   2   5  -1  247.88    9.90
  -2  -5  -1  273.07   11.20
  -2   5   1  289.47   19.00
  -2  -5   1  258.67   10.80
   2  -5  -1  282.27    8.50
   2   5   1  275.07   12.20
  -2   5  -1  266.17   10.00
   2  -5  -1  269.87   12.30
  -2  -5   1  257.37   10.50
   2   5   1  261.87    9.60
   2  -5  -1  282.67   15.40
  -2   5  -1  263.97   20.50
  -2  -5   1  266.47   12.20
   2   5   1  258.67   12.80
   4   5  -1  162.08    6.40
  -4  -5  -1  125.29    9.50
   4   5  -1  120.39   11.50
   4  -5   1  134.19   11.80
  -4   5   1  127.09   19.80
   4  -5   1  128.79   15.10
  -4  -5  -1  135.09   11.70
   4   5  -1  138.49   10.00
   4   5  -1  123.89   13.90
   4   5   1  150.78    9.20
   4   5   1  138.09   12.30
  -4   5  -1  128.29   21.50
  -4  -5   1  134.49    9.30
   4  -5  -1  127.49   15.40
   4  -5  -1  131.19   11.40
  -4  -5   1  135.49   10.60
   6   5  -1   55.99    9.10
   6  -5   1   47.10   13.70
   6   5  -1   58.59   11.90
  -6  -5  -1   50.59    8.00
  -6  -5  -1   57.49   10.00
  -6   5   1   74.79   26.40
   6  -5   1   32.30   10.50
   6   5   1   58.69   12.70
  -6  -5   1   41.80    9.00
   6   5   1   58.79    8.30
   6  -5  -1   59.19   14.30
  -6   5  -1   38.80   27.00
   6  -5  -1   72.89   11.30
  -6  -5   1   67.49    8.60
  -8  -5  -1   42.50   13.20
   8  -5   1   32.10   22.20
  -8   5   1   16.40   38.10
  -8  -5  -1   14.60   11.50
   8   5  -1   13.30   20.00
   8   5  -1   17.80   14.20
  -8  -5   1   19.30   11.80
   8   5   1  -24.60   18.80
   8  -5  -1   49.80   23.40
  -8  -5   1   12.70   11.80
  -8   5  -1  -30.00   42.60
   1  -6   1   27.20    4.30
  -1  -6  -1   22.40    5.30
  -1  -6  -1   27.50    4.80
   1   6  -1   16.80    5.30
   1   6  -1   26.00   10.30
  -1   6   1   21.50    7.10
  -1  -6  -1   20.80    4.70
   1  -6   1   30.90    5.80
   1  -6  -1   22.40    5.60
   1   6   1   15.80    9.50
  -1   6  -1   26.70    8.10
   1  -6  -1   24.10    3.90
  -1  -6   1   22.70    4.60
   1   6   1   26.40    5.60
  -1  -6   1   30.10    5.80
  -1  -6   1   20.70    4.00
   3   6  -1   26.70    6.40
  -3  -6  -1   22.40    6.40
   3   6  -1   20.50    5.90
   3  -6   1   23.60    7.00
  -3   6   1   19.40   11.30
  -3   6   1   50.49   10.00
   3  -6   1   15.60    5.00
  -3  -6  -1   14.40    5.50
  -3  -6  -1   18.80    5.40
   3  -6  -1   21.90    8.60
   3   6   1   17.60    4.70
   3  -6  -1   21.80    6.60
   3   6   1   19.80    5.30
  -3  -6   1   11.60    4.80
  -3  -6   1    7.80    6.00
  -3   6  -1   25.40   13.10
  -3   6  -1   21.20    6.00
   3  -6  -1   26.60    4.10
   3   6   1   15.20    5.40
  -3  -6   1   20.90    5.20
   5   6  -1   17.40    6.60
  -5  -6  -1   10.90    6.00
   5   6  -1   13.80    8.10
   5  -6   1   11.40    8.80
   5  -6   1   12.50   11.50
  -5  -6  -1   12.10    7.30
  -5   6   1   20.90   17.80
   5  -6  -1   32.80   11.50
   5  -6  -1    8.00    7.30
   5   6   1    5.60    7.90
   5   6   1   14.30    5.50
  -5  -6   1   16.00    6.00
  -5   6  -1   18.00   18.80
  -5  -6   1    3.90    6.10
  -7   6   1   14.70   30.90
   7  -6   1   25.10   15.60
   7  -6   1   21.80   18.20
   7   6  -1   16.00   10.80
  -7  -6  -1   11.50    9.90
  -7  -6  -1   18.00   11.20
   7   6  -1   15.70   16.40
   7   6   1   31.60   12.50
  -7  -6   1    0.10    9.50
   7   6   1    6.10   16.20
   7  -6  -1    4.80   19.20
  -7   6  -1    8.90   33.10
  -7  -6   1   12.00   10.80
   7  -6  -1   -7.20   14.40
   0   7  -1   10.70    6.50
   0  -7   1   -0.60    3.90
   0   7   1   11.60   14.60
   0  -7  -1   20.60    5.20
   0  -7  -1   -1.50    4.40
   0   7   1    0.00    5.80
   0  -7   1   -0.40    3.00
   0  -7  -1    3.40    3.70
   0  -7  -1    3.20    3.00
   0   7  -1   12.50   15.20
   0  -7   1    1.70    5.10
  -2  -7  -1    3.40    4.40
   2  -7   1    3.70    6.60
   2   7  -1   -2.70    7.00
  -2  -7  -1    3.40    5.30
   2  -7   1   -2.70    4.10
   2   7  -1   -5.90    4.80
  -2  -7  -1    1.30    4.30
  -2   7   1    9.40    8.60
   2  -7  -1   10.70    6.00
   2   7   1    2.90    6.40
  -2  -7   1    4.00    5.60
  -2  -7   1    5.40    4.30
  -2  -7   1   -7.60    4.30
   2   7   1   -5.80    4.80
   2  -7  -1    0.80    3.40
  -2   7  -1    9.70    9.20
   4  -7   1   -5.50    7.60
   4   7  -1   -6.20    5.70
  -4  -7  -1    0.50    6.60
  -4   7   1    8.10   13.60
   4   7  -1    1.70    7.10
  -4  -7  -1    8.90    5.50
   4   7   1    5.70    7.60
  -4   7  -1   17.20   15.30
  -4  -7   1    1.50    6.40
   4  -7  -1   19.20   11.20
  -4  -7   1    1.00    5.60
   4  -7  -1   15.70    8.40
   4   7   1    3.50    5.00
   6   7  -1  -10.50   13.30
   6  -7   1    7.40   14.00
  -6   7   1  -15.30   23.40
  -6  -7  -1    1.10   10.20
   6  -7   1    0.50   16.80
   6   7  -1    1.20    9.10
  -6  -7  -1   11.90    9.10
   6  -7  -1    1.20   17.30
   6  -7  -1    1.40   13.20
  -6  -7   1    9.90    9.90
  -6  -7   1    3.70    9.30
  -6   7  -1   37.00   25.50
   6   7   1   22.60    7.70
   6   7   1    1.80   13.70
  -1  -8  -1  108.39   12.60
   1   8  -1  124.49   13.70
   1   8  -1   99.99   17.60
  -1   8   1  102.29   12.80
   1  -8   1   90.29    9.40
  -1  -8  -1  114.69    8.20
  -1   8   1   71.39   28.70
  -1  -8  -1  112.49   10.30
   1  -8   1   97.79   13.80
   1  -8  -1  119.29   13.70
  -1  -8   1  115.29   13.40
  -1  -8   1   94.19    7.80
   1   8   1  140.09   17.30
   1   8   1  110.99   13.70
  -1   8  -1   82.39   29.40
  -1  -8   1  116.79   10.30
   1  -8  -1  103.69    8.80
  -1   8  -1   99.09   13.20
  -3  -8  -1   90.89   10.70
   3   8  -1   89.59   11.70
  -3  -8  -1   70.89    9.20
  -3  -8  -1   76.49    9.30
   3   8  -1   88.79   11.90
   3  -8   1   72.39   12.10
   3  -8   1   85.29    9.60
  -3   8   1   93.69   16.70
  -3  -8   1   75.19    9.50
   3  -8  -1   83.39   13.10
  -3  -8   1   88.89   12.00
   3   8   1   66.49   10.70
   3   8   1   86.79   12.00
  -3  -8   1   85.59   11.10
  -3   8  -1   70.99   16.30
   5   8  -1   58.29   10.40
   5   8  -1   29.60   11.90
  -5  -8  -1   36.20   10.10
  -5  -8  -1   28.20   10.90
   5  -8   1   14.20   13.50
  -5   8   1   20.30   20.50
   5   8   1   26.10   12.10
  -5   8  -1   46.40   24.20
  -5  -8   1   49.30   10.70
   5  -8  -1   62.59   15.70
  -5  -8   1   43.70   10.80
   0   9   1   47.70   11.20
   0   9  -1   56.79   23.40
   0   9  -1   35.00   10.40
   0  -9   1   34.80    7.60
   0   9   1   42.10   21.70
   0  -9  -1   37.90    7.60
   0  -9   1   31.30   10.00
   0  -9  -1   24.60    9.70
  -2  -9  -1   25.60    7.10
   2   9  -1   41.10   10.30
  -2   9   1   -3.30   38.40
   2   9  -1   36.20   12.90
  -2   9   1   42.90   13.00
   2  -9   1   41.60   12.00
   2  -9   1   38.80    8.20
  -2  -9  -1   22.80   10.10
   2  -9  -1   48.40   11.80
  -2  -9   1   32.90    6.60
   2   9   1   37.70   11.20
  -2  -9   1   26.80   10.50
  -2   9  -1   31.30   14.30
  -2   9  -1   -4.60   35.00
   2  -9  -1   46.70    7.50
  -2  -9   1   20.80   12.40
   2   9   1   34.80   11.50
  -4   9   1   21.30   18.40
  -4  -9  -1   20.30    9.90
   4   9  -1   38.40   13.10
   4   9  -1   33.40   11.00
  -4  -9  -1   25.20   10.30
   4  -9   1   33.70   14.50
   4  -9  -1   25.60   14.80
  -4  -9   1   18.70    9.70
   4   9   1   43.70   13.60
  -4  -9   1   20.90   10.10
  -4   9  -1   17.90   19.50
  -1  10   1   17.70   12.40
   1 -10   1   12.00    8.80
   1  10  -1    9.80   10.90
  -1 -10  -1   25.40    9.30
   1  10  -1   17.30   20.90
  -1 -10  -1    2.00   11.50
   1 -10   1    1.40   12.40
  -1  10   1   -1.90   36.50
  -1 -10   1    1.90   12.30
   1 -10  -1    9.70   12.00
   1  10   1   11.40   16.80
  -1 -10   1    0.70    8.30
   1 -10  -1    3.50    8.50
  -1  10  -1  -12.00   29.70
   1  10   1    8.20   11.30
  -1  10  -1    0.60   12.50
   3  10  -1   14.00   13.30
   3  10  -1   16.90   12.20
   3 -10   1    0.00   14.90
  -3 -10  -1    8.60   10.00
  -3  10   1   90.39   63.29
  -3  10   1   22.90   16.40
  -3 -10   1    1.20   10.00
   3 -10  -1    4.50   14.10
   3  10   1    7.70   13.20
  -3  10  -1  -31.40   52.99
  -3  10  -1   22.40   18.10
   0 -11   1   -7.30   11.90
   0 -11  -1   -5.90   15.70
   0  11  -1   29.50   14.90
   0 -11  -1   -6.70   10.70
   0  11   1    1.50   13.70
   0  11  -1  -64.19   26.70
   0 -11   1   17.20   16.90
  -2 -11  -1    0.50   12.00
  -2  11   1   33.00   51.29
   2  11  -1   14.40   15.00
   2 -11   1   -2.40   17.30
  -2  11   1    4.00   16.10
  -2 -11   1   16.70   12.80
   2 -11  -1   10.30   18.60
  -2 -11   1   39.00   20.30
  -2  11  -1   25.30   47.70
   2  11   1  -10.70   14.00
  -2  11  -1  -19.10   15.10
   0   0  -2   76.49    3.80
   0   0   2   76.69    4.60
   0   0  -2   81.39    3.80
   0   0  -2   83.69    5.90
   0   0  -2   81.79    2.20
   0   0   2   76.39    3.60
   0   0   2   83.59    6.60
   0   0   2   83.99    2.20
  -2   0  -2   73.59    8.20
  -2   0   2   73.99    5.30
  -2   0   2   75.79    5.70
  -2   0  -2   67.69    5.80
  -2   0   2   74.79    4.20
  -2   0  -2   77.29    5.30
   2   0   2   74.49    4.60
   2   0  -2   70.19    4.60
   2   0  -2   74.29    3.10
   2   0  -2   74.99    3.90
  -2   0  -2   71.79    4.20
   2   0  -2   75.09    4.50
  -2   0   2   77.49    3.20
  -2   0  -2   70.39    3.30
   2   0   2   69.69    3.70
   2   0   2   66.39    5.90
  -2   0   2   74.69    4.70
  -4   0  -2   46.80    5.30
   4   0   2   49.30    4.80
   4   0   2   44.10    7.20
   4   0   2   64.09    7.20
  -4   0   2   44.10    7.70
   4   0  -2   49.10    6.70
   4   0  -2   63.89    6.50
  -4   0  -2   52.09    6.60
  -4   0  -2   52.79    3.60
  -4   0   2   50.09    4.00
  -4   0   2   56.49    6.00
   4   0  -2   49.00    4.20
  -6   0  -2   27.40    4.70
   6   0  -2   25.70    7.40
   6   0  -2   22.80    4.80
  -6   0   2   22.80    4.70
  -6   0   2   28.30    5.70
   6   0   2   30.70    7.80
  -6   0  -2   35.00    6.60
   8   0  -2   16.50   12.80
  -8   0   2   18.90   10.30
   8   0   2    3.50   12.80
  -8   0  -2   32.50   11.70
  -1   1   2 9202.48  192.98
  -1  -1  -2 9069.19  190.58
   1  -1  -2 9469.35  196.68
  -1  -1   2 9554.14  190.88
   1   1   2 9406.06  192.28
  -3   1   2 5610.24  115.89
  -3  -1  -2 5776.32  123.19
  -3   1   2 5889.81  119.09
   3   1  -2 5572.64  119.69
  -3   1   2 6129.19  122.39
  -3   1   2 5518.65  117.69
  -3  -1  -2 5711.23  119.49
   3  -1   2 5780.62  118.79
   3   1  -2 5790.72  121.29
   3  -1   2 5684.13  121.39
  -3  -1  -2 5774.42  118.79
  -3   1   2 5604.44  119.49
   3   1  -2 5435.06  116.79
   3   1  -2 5829.42  118.19
  -3   1  -2 6403.36  119.39
   3   1   2 5800.32  122.19
  -3   1  -2 5564.94  119.29
   3   1   2 5738.13  118.89
   3  -1  -2 5430.66  117.69
  -3   1  -2 5880.61  117.49
  -3   1  -2 5633.74  121.69
   3  -1  -2 5816.12  119.59
  -3  -1   2 5491.55  117.39
   3  -1  -2 5759.42  116.59
  -3   1  -2 5771.62  121.29
  -3  -1   2 6189.98  120.49
  -3  -1   2 5731.43  120.89
  -3  -1   2 5581.24  119.19
   3   1   2 5971.20  125.79
  -3   1  -2 5855.51  119.79
   5   1  -2 3089.89   71.69
  -5   1   2 3182.38   68.69
  -5  -1  -2 3223.48   73.29
  -5  -1  -2 3244.28   68.49
  -5   1   2 3083.99   64.79
  -5   1   2 3079.59   71.79
   5  -1   2 3213.88   68.89
   5   1  -2 3207.28   65.09
   5   1  -2 3320.67   76.09
   5  -1   2 3200.88   74.59
  -5   1  -2 3130.89   66.69
   5  -1  -2 3193.08   74.19
  -5   1  -2 3185.18   66.29
  -5  -1   2 2961.90   68.19
  -5   1  -2 3204.78   68.99
   5   1   2 3121.49   71.39
  -5  -1   2 3214.68   70.49
  -5   1  -2 3165.08   70.99
   5   1   2 3094.99   76.39
   5  -1  -2 3185.98   67.79
  -7   1   2 1540.75   39.20
  -7  -1  -2 1487.65   42.30
  -7  -1  -2 1552.64   36.60
   7  -1   2 1567.24   47.80
   7   1  -2 1494.85   44.80
  -7  -1   2 1544.55   41.00
  -7   1  -2 1520.65   40.40
   7   1   2 1539.15   45.20
   7  -1  -2 1463.05   46.80
  -7  -1   2 1568.34   36.60
   9  -1   2  643.54   43.30
  -9   1   2  709.23   28.40
  -9   1   2  453.95   72.29
  -9  -1  -2  672.63   31.40
   9   1  -2  588.54   39.40
   9   1   2  647.14   42.00
  -9   1  -2  743.33   29.40
   9  -1  -2  669.53   43.70
  -9  -1   2  701.13   30.20
   0  -2  -2 1222.28   28.20
   0  -2   2 1197.08   26.50
   0   2  -2 1242.28   28.90
   0   2  -2 1261.27   39.40
   0  -2  -2 1256.97   27.30
   0  -2  -2 1239.98   27.30
   0  -2  -2 1291.17   27.50
   0  -2   2 1263.37   30.50
   0  -2   2 1218.58   27.20
   0   2   2 1278.37   27.10
   0  -2   2 1275.77   28.90
   0   2  -2 1277.57   27.10
   0   2   2 1265.97   27.40
   0   2   2 1259.57   29.50
   0  -2  -2 1323.57   29.90
   0   2  -2 1273.77   28.40
   0   2  -2 1238.88   26.60
   0   2   2 1231.18   28.60
   2   2  -2  854.51   20.00
  -2  -2  -2  879.91   21.00
   2   2  -2  832.32   20.60
   2   2  -2  878.91   22.30
  -2   2   2  827.02   30.60
  -2  -2  -2  863.11   18.00
   2   2  -2  814.22   21.60
  -2   2   2  851.31   20.40
   2   2  -2  849.52   20.10
  -2   2   2  826.12   18.70
  -2   2   2  857.91   20.90
  -2  -2  -2  868.31   21.30
  -2  -2  -2  834.42   24.60
   2  -2   2  804.02   20.20
   2  -2   2  833.82   21.60
   2  -2   2  847.72   23.40
   2   2   2  825.72   21.50
  -2   2  -2  821.52   19.50
   2  -2  -2  854.01   18.90
  -2  -2   2  876.91   20.50
  -2   2  -2  860.01   22.50
   2  -2  -2  840.22   20.40
   2  -2  -2  836.52   22.30
  -2  -2   2  832.22   19.90
  -2  -2   2  886.71   25.20
  -2   2  -2  814.62   22.20
  -2   2  -2  851.01   20.50
  -2   2  -2  872.31   19.00
   2   2   2  824.82   19.10
   2   2   2  896.51   24.70
   4   2  -2  314.17   14.30
  -4  -2  -2  314.77   15.30
  -4  -2  -2  337.47   12.20
   4  -2   2  332.97   15.70
   4  -2   2  338.97   13.20
   4   2  -2  329.37   12.80
   4   2  -2  330.07    8.30
  -4   2   2  329.47   10.60
   4   2  -2  345.87    9.60
   4   2   2  353.26   15.50
   4   2   2  343.97   12.00
  -4   2  -2  341.27   11.30
   4  -2  -2  365.06   16.70
  -4   2  -2  334.27    9.80
  -4   2  -2  332.47   12.80
   4  -2  -2  320.17   14.80
  -4   2  -2  337.07    9.80
  -4  -2   2  346.27   11.10
  -4   2  -2  342.77   12.60
  -4  -2   2  329.67   12.80
   4  -2  -2  280.87   13.90
   6   2  -2  123.09   15.70
  -6  -2  -2  117.39   12.90
   6  -2   2  105.59   11.60
   6  -2   2  123.69   15.90
  -6   2   2  106.09    9.10
  -6  -2  -2  117.99    9.10
   6   2  -2  138.99   12.00
  -6  -2   2  121.19    8.70
   6   2   2  113.99   11.50
   6  -2  -2  123.89   15.10
  -6   2  -2  119.89   10.20
   6  -2  -2  109.19   10.20
   6   2   2   82.59   12.30
  -6  -2   2  134.49   11.50
  -8   2   2   46.60   10.00
  -8  -2  -2   45.10   12.10
  -8   2   2  115.39   48.00
  -8  -2  -2   35.10    8.40
   8  -2   2   34.60   17.00
   8   2  -2   23.50   13.10
  -8  -2   2   36.90   10.70
   8   2   2   50.99   13.90
   8  -2  -2   21.40   15.30
  -8   2  -2   29.30    9.60
  -1   3   2 6948.40  148.49
   1   3  -2 6970.20  143.49
  -1  -3  -2 7074.59  146.49
  -1   3   2 7215.58  143.79
   1  -3   2 7242.98  158.18
  -1  -3  -2 7317.67  145.49
  -1  -3  -2 6648.63  143.79
  -1   3   2 7272.07  144.49
   1   3  -2 6928.61  149.69
   1   3  -2 7140.79  143.19
   1  -3   2 6828.72  141.49
   1   3  -2 7017.00  143.39
  -1   3   2 7033.90  143.39
   1   3  -2 7292.37  143.99
   1  -3   2 6865.31  145.29
   1  -3   2 6911.91  142.49
  -1  -3   2 6760.12  142.59
   1   3   2 7255.47  146.39
   1  -3  -2 7261.27  155.08
  -1   3  -2 7326.87  144.19
  -1  -3   2 7618.94  162.18
  -1  -3   2 7341.47  144.89
  -1   3  -2 5947.81  141.29
   1  -3  -2 7150.98  145.69
  -1   3  -2 7175.88  150.88
   1  -3  -2 6819.82  143.69
   1   3   2 7044.50  142.29
  -1  -3   2 7080.59  144.59
  -1   3  -2 6956.00  141.99
   1   3   2 6808.52  144.19
   1  -3  -2 6020.60  141.89
   1   3   2 7066.69  144.79
  -3   3   2 4863.31   99.29
  -3  -3  -2 5085.69  106.59
   3   3  -2 5028.40   99.89
   3   3  -2 4983.80  107.29
  -3  -3  -2 4987.20  105.79
  -3  -3  -2 4707.03  102.69
   3   3  -2 4866.71  103.49
   3  -3   2 4516.25  106.19
  -3   3   2 5033.10  119.39
   3  -3   2 4870.51  107.29
   3  -3  -2 5013.20  101.09
  -3  -3   2 4901.21  103.09
  -3   3  -2 4924.51  100.09
  -3   3  -2 4898.21  100.09
  -3  -3   2 4729.83  101.59
  -3   3  -2 4780.82   98.69
   3   3   2 4751.72  100.69
   3   3   2 4809.72  104.59
   3  -3  -2 4899.11  106.89
   3  -3  -2 4716.63  102.59
  -5   3   2 2764.82   58.69
   5  -3   2 2717.13   69.39
  -5  -3  -2 2801.32   66.29
  -5   3   2 2612.44   90.09
   5   3  -2 2678.43   66.29
   5  -3   2 2805.62   63.79
   5   3  -2 2754.22   62.99
  -5  -3  -2 2762.42   61.49
   5  -3  -2 2565.94   71.09
   5  -3  -2 2771.12   69.19
  -5   3  -2 2836.92   59.69
   5   3   2 2729.33   67.89
  -5   3  -2 2736.03   61.39
  -5  -3   2 2706.63   62.99
   5  -3  -2 2709.53   62.09
   5   3   2 2680.43   61.29
  -5   3  -2 2639.04   96.89
  -5  -3   2 2830.02   60.79
   7   3  -2 1361.16   41.00
  -7   3   2 1310.47   76.89
   7   3  -2 1362.66   47.60
   7  -3   2 1376.06   39.10
   7  -3   2 1383.46   57.29
  -7   3   2 1414.96   34.90
  -7  -3  -2 1370.66   36.00
   7  -3  -2 1331.47   57.09
   7  -3  -2 1346.17   38.40
   7   3   2 1365.76   40.50
  -7   3  -2 1388.56   35.00
  -7  -3   2 1392.06   35.80
   0   4   2  108.49    8.90
   0   4   2  102.69    7.40
   0   4  -2   89.59   15.70
   0  -4  -2   97.39    6.30
   0  -4   2  124.19    8.20
   0   4  -2  123.09    7.00
   0  -4  -2  102.09    6.10
   0   4  -2  133.29    9.50
   0  -4   2  124.89   13.80
   0   4  -2  126.39    6.50
   0  -4   2  123.59    6.10
   0  -4  -2  116.59    7.40
   0   4  -2  126.19    9.10
   0   4  -2  120.89    6.40
   0   4   2  109.79    6.10
   0  -4  -2   97.49    6.00
   0  -4   2  133.29    5.00
   0   4   2   98.69    8.30
  -2  -4  -2   84.39    5.50
   2   4  -2   92.29    7.10
  -2   4   2   81.39   11.10
   2   4  -2  103.09    6.20
  -2  -4  -2   93.59   17.20
   2  -4   2   86.89    7.90
  -2  -4  -2   91.79    6.70
   2  -4   2   84.19    5.70
   2  -4   2   87.59    9.20
  -2   4   2   79.39    9.10
  -2  -4   2   88.39    6.10
   2  -4  -2   75.39    9.50
   2   4   2   95.29    6.20
   2  -4  -2   84.19    3.90
  -2  -4   2   90.79    7.20
  -2   4  -2   77.49    4.60
  -2   4  -2   88.49   14.00
   2   4   2   83.49    5.10
   2  -4  -2   79.19    6.60
  -4   4   2   58.49   16.50
   4  -4   2   63.09   10.10
   4  -4   2   51.29    7.60
   4   4  -2   69.09    9.80
  -4  -4  -2   62.69    6.90
  -4   4   2   53.59    5.40
   4   4  -2   56.09    4.60
  -4  -4  -2   58.89    7.80
   4   4  -2   53.69    6.90
   4   4  -2   56.99    7.50
   4  -4  -2   56.59    7.70
   4   4   2   49.50    7.60
   4  -4  -2   50.99    8.80
   4   4   2   65.79    6.70
  -4  -4   2   60.29    6.80
  -4   4  -2   54.59   18.80
  -4  -4   2   60.79    7.90
  -4   4  -2   58.89    6.70
  -4   4  -2   52.79    4.30
   6  -4   2   23.30    8.70
  -6  -4  -2   32.70    6.60
   6  -4   2   25.30   10.80
  -6   4   2   46.50    7.70
  -6  -4  -2   28.30    8.10
   6   4  -2   33.40    7.60
  -6   4   2   40.00   21.10
   6   4  -2   38.20   10.80
  -6  -4   2   28.10    6.60
  -6  -4   2   40.10    7.70
   6  -4  -2   25.40    8.10
   6   4   2   32.70    7.10
  -6   4  -2   41.60    6.50
  -6   4  -2   17.80   24.70
   6   4   2   30.80    9.90
   6  -4  -2   21.50   10.00
  -8  -4  -2    9.00    9.70
  -8   4   2   17.90   38.30
   8   4  -2   13.90   13.30
   8  -4   2   32.60   18.70
  -8  -4  -2    5.10   12.20
  -8  -4   2    2.90   10.20
   8   4   2   33.40   13.20
  -8   4  -2   28.80   44.40
  -8  -4   2   12.90   10.50
   8   4   2   18.00   18.30
   8  -4  -2   -5.60   19.40
  -1  -5  -2 3956.50   86.89
   1   5  -2 4116.69   89.59
   1  -5   2 4047.59   83.19
   1  -5   2 3991.60   90.09
  -1  -5  -2 4073.89   87.79
   1  -5   2 4039.40   85.89
  -1   5   2 4207.88   89.69
  -1   5   2 4089.99   92.69
   1   5  -2 4129.69   88.39
   1   5  -2 4125.29   98.89
  -1  -5   2 4237.68   89.69
   1   5   2 4103.59   93.39
   1  -5  -2 3936.71   84.89
  -1   5  -2 4059.79   93.59
   1  -5  -2 4099.99   82.99
  -1  -5   2 3985.60   86.59
  -1   5  -2 4229.68   84.69
   1   5   2 4254.57   88.39
   1  -5  -2 4015.60   82.79
   1   5   2 4047.99   89.09
  -1  -5   2 4009.10   85.19
   1  -5  -2 3977.90   88.29
   3   5  -2 3055.79   65.29
   3  -5   2 3075.69   75.29
  -3   5   2 3054.99   81.79
   3   5  -2 3039.30   69.59
   3  -5   2 3083.49   66.39
   3   5  -2 3099.99   70.49
   3  -5   2 3063.49   71.99
  -3  -5  -2 3210.08   66.49
  -3  -5  -2 3112.99   71.19
  -3  -5  -2 2968.50   68.39
  -3  -5   2 3081.99   68.19
   3   5   2 3083.29   66.69
   3   5   2 3071.69   65.09
  -3  -5   2 3042.90   67.89
   3  -5  -2 2994.10   69.89
   3  -5  -2 3112.99   75.49
  -3   5  -2 3060.09   64.39
   3   5   2 2990.30   70.39
  -3   5  -2 3101.99   85.89
   3  -5  -2 3138.49   62.99
   5  -5   2 1839.92   55.69
   5  -5   2 1886.21   50.29
   5   5  -2 1836.32   46.70
   5   5  -2 1881.91   50.39
  -5   5   2 1910.51   69.19
  -5  -5  -2 1895.41   46.50
  -5  -5  -2 1911.21   49.99
   5  -5  -2 1893.51   49.10
  -5  -5   2 1857.71   47.40
   5   5   2 1839.72   51.49
   5   5   2 1896.41   44.20
   5  -5  -2 1803.62   55.99
  -5  -5   2 1879.01   45.80
  -5   5  -2 1757.32   73.69
  -7  -5  -2  956.00   30.60
  -7   5   2 1017.90   67.49
   7   5  -2  932.51   40.60
  -7  -5  -2  914.81   35.50
   7  -5   2  943.11   37.60
   7   5  -2 1001.20   33.70
   7  -5   2  981.50   45.80
   7   5   2  964.80   31.90
   7  -5  -2  967.80   47.70
  -7   5  -2 1059.79   79.39
  -7  -5   2  963.20   30.80
  -7  -5   2  984.60   34.20
   7   5   2  958.70   43.70
   7  -5  -2  923.31   35.20
   0  -6   2  174.78    7.00
   0  -6  -2  158.18   10.20
   0   6   2  161.38   11.90
   0  -6  -2  185.08    9.60
   0   6  -2  155.88   12.10
   0  -6  -2  174.28    8.00
   0  -6  -2  171.38    8.80
   0   6   2  210.68   29.30
   0   6  -2  154.38   14.30
   0   6  -2  174.18   25.90
   0  -6   2  179.48   11.60
   0  -6   2  167.08    8.80
  -2  -6  -2  152.08    9.60
   2   6  -2  150.68   10.40
  -2   6   2  135.39   17.30
  -2  -6  -2  141.49   10.70
  -2  -6  -2  125.69    9.10
  -2   6   2  147.49   15.30
   2  -6   2  136.79    8.60
   2   6  -2  141.09   14.00
   2  -6   2  144.89   12.00
   2   6   2  143.99   10.90
  -2   6  -2  131.79   17.20
   2   6   2  121.09   16.20
   2  -6  -2  140.79    7.20
  -2  -6   2  149.39   10.70
  -2  -6   2  134.19    8.80
  -2  -6   2  135.49    9.10
   2  -6  -2  141.49   10.50
  -4   6   2   87.39   18.20
  -4  -6  -2   92.99   10.10
   4  -6   2   71.89   11.30
   4   6  -2   70.19    9.20
  -4  -6  -2   92.39   12.10
   4   6  -2   80.49   11.00
   4  -6   2   88.09   11.20
  -4  -6   2   86.59   10.40
  -4   6  -2   94.69   19.90
   4  -6  -2  100.79   14.30
   4   6   2   84.19   11.80
   4  -6  -2   81.19   10.20
   4   6   2   79.79    8.40
  -4  -6   2   93.19    9.90
   6   6  -2   53.09    9.50
   6   6  -2   17.60   13.80
   6  -6   2   24.90   12.50
  -6  -6  -2   40.40   11.00
  -6   6   2   49.60   22.50
  -6  -6  -2   45.60    8.90
   6  -6   2   35.40   14.70
   6   6   2   44.40   13.50
  -6  -6   2   33.90    9.50
  -6  -6   2   60.59    9.60
  -6   6  -2   68.89   29.10
   6  -6  -2   13.40   16.00
   6   6   2   36.50    8.30
   6  -6  -2   44.70   11.90
  -1  -7  -2 2699.73   64.29
   1  -7   2 2739.93   61.49
  -1   7   2 2666.53  100.79
  -1   7   2 2841.82   69.39
   1  -7   2 2646.34   67.09
   1   7  -2 2796.82   76.79
  -1  -7  -2 2733.63   62.39
  -1  -7  -2 2825.02   61.19
   1   7  -2 2819.32   65.59
  -1  -7   2 2749.23   59.59
   1   7   2 2741.93   71.29
   1   7   2 2751.22   66.09
   1  -7  -2 2744.13   60.49
  -1  -7   2 2742.03   62.49
  -1   7  -2 2757.62  101.09
   1  -7  -2 2744.43   66.19
  -1   7  -2 2729.23   69.29
  -1  -7   2 2689.83   66.19
  -3  -7  -2 2206.68   52.69
  -3  -7  -2 2221.88   54.29
   3   7  -2 2231.88   56.89
   3  -7   2 2184.58   50.99
   3   7  -2 2153.38   55.19
   3  -7   2 2191.08   58.69
  -3  -7  -2 2186.28   53.39
  -3   7   2 2092.69   63.49
   3   7   2 2208.88   51.59
  -3  -7   2 2211.28   53.29
   3  -7  -2 2120.09   57.09
  -3   7  -2 2232.58   67.59
  -3  -7   2 2289.77   54.29
  -3  -7   2 2240.08   52.49
   3   7   2 2166.58   56.39
   3  -7  -2 2170.08   48.00
  -5  -7  -2 1338.67   38.40
   5  -7   2 1161.08   57.09
  -5  -7  -2 1417.36   52.79
   5   7  -2 1351.66   37.80
   5   7  -2 1400.66   42.70
  -5   7   2 1289.67   56.79
  -5  -7   2 1354.06   44.80
   5  -7  -2 1089.29   57.89
   5   7   2 1316.67   43.60
  -5  -7   2 1347.07   38.10
   5   7   2 1356.96   34.40
  -5   7  -2 1324.57   62.29
   7  -7   2  808.42   42.40
  -7  -7  -2  750.22   30.50
   7   7  -2  739.73   42.30
  -7   7   2  643.84   59.69
  -7  -7  -2  734.03   34.30
   7   7  -2  747.23   32.50
  -7   7  -2  567.34   65.69
   7  -7  -2  661.33   48.80
   7   7   2  753.12   43.20
  -7  -7   2  744.73   31.20
   7  -7  -2  673.23   39.40
  -7  -7   2  781.32   32.60
   0  -8   2   69.39    8.10
   0  -8   2   69.19    9.30
   0   8  -2   71.39   10.60
   0  -8  -2   79.69    7.10
   0   8  -2   49.40   20.80
   0  -8  -2   80.59   10.50
   0   8   2  103.29   20.40
   0   8   2   64.19   10.30
   0  -8   2   57.19   10.20
   0  -8  -2   77.19    8.90
   2   8  -2   65.99    9.70
   2   8  -2   53.09   12.30
  -2  -8  -2   55.19    8.10
  -2  -8  -2   54.89    8.90
  -2   8   2   78.59   13.50
  -2  -8  -2   56.69    7.50
   2  -8   2   61.39    7.60
   2  -8   2   74.99   11.80
  -2  -8   2   55.99    8.00
   2  -8  -2   58.49    6.60
   2   8   2   58.79    9.60
  -2   8  -2   52.29   37.10
  -2   8  -2   45.30   12.50
   2  -8  -2   56.19   10.00
  -2  -8   2   62.19    7.10
   2   8   2   65.79    9.90
  -2  -8   2   56.09   10.00
   4   8  -2   33.40    9.50
   4   8  -2   49.20   10.90
   4  -8   2   15.30   11.50
  -4  -8  -2   45.30    9.00
  -4  -8  -2   42.50    9.80
  -4   8   2   41.30   16.70
  -4  -8   2   41.60    9.10
  -4   8  -2   32.10   17.10
  -4  -8   2   43.90    8.90
   4   8   2   33.90    6.30
   4   8   2   56.59   11.50
   4  -8  -2   25.20   10.50
  -6   8   2   39.10   24.60
  -6  -8  -2   11.80   10.90
   6   8  -2   51.89   13.20
  -6  -8  -2    7.20   12.60
   6  -8   2   -2.90   16.80
   6   8  -2   -4.60   16.50
  -6   8  -2   50.39   28.90
  -6  -8   2   16.10   11.50
  -6  -8   2   22.20   11.40
   6   8   2   21.70   15.30
   6  -8  -2   32.80   17.20
  -1   9   2 1133.69   56.39
  -1  -9  -2 1221.38   34.70
  -1   9   2 1268.97   72.89
   1   9  -2 1285.07   52.09
   1  -9   2 1236.68   34.60
  -1  -9  -2 1217.18   39.10
   1  -9   2 1211.58   42.20
   1   9  -2 1198.08   38.60
  -1  -9   2 1201.28   34.90
  -1   9  -2 1181.78   70.79
  -1  -9   2 1247.58   40.40
  -1   9  -2 1222.48   41.90
   1  -9  -2 1224.28   40.10
   1   9   2 1115.29   47.70
   1  -9  -2 1189.18   32.80
   1   9   2 1253.17   44.10
   3   9  -2 1039.00   37.50
  -3  -9  -2 1050.39   34.20
   3  -9   2  964.00   41.00
  -3   9   2  990.30   43.10
  -3  -9  -2 1010.50   33.20
  -3  -9  -2 1020.80   31.60
   3   9  -2  980.30   35.70
  -3  -9   2 1010.70   33.60
  -3   9  -2  988.90   44.80
   3   9   2 1049.70   37.70
  -3  -9   2 1068.09   30.80
   3  -9  -2 1016.70   39.30
  -3   9  -2  872.91  101.79
  -3  -9   2 1014.20   35.80
   5   9  -2  740.93   29.00
  -5  -9  -2  674.33   29.50
  -5   9   2  630.74   46.60
  -5  -9  -2  674.53   31.20
   5  -9   2  654.13   39.80
   5   9  -2  651.33   35.90
  -5  -9   2  640.14   29.40
  -5  -9   2  678.23   29.60
   5  -9  -2  674.43   38.60
   5   9   2  710.53   36.30
  -5   9  -2  695.83   49.50
   0  10   2   56.09   22.20
   0  10  -2   32.30   23.30
   0  10   2   32.10   12.70
   0 -10   2   20.10    8.80
   0 -10   2   26.30   13.20
   0  10  -2   15.90   12.10
   0 -10  -2   23.70   12.00
   2 -10   2   23.10   14.70
  -2 -10  -2   22.90   10.20
  -2  10   2   11.40   14.00
  -2  10   2   32.70   45.50
   2  10  -2   34.70   12.60
   2  10  -2   18.70   16.10
  -2 -10   2   32.40   11.00
   2 -10  -2    1.40   13.50
  -2 -10   2   18.60   13.50
   2  10   2   26.30   12.50
  -2  10  -2   -0.60   14.60
  -2  10  -2   42.50   42.20
   4 -10   2    9.90   17.90
  -4 -10  -2    9.00   12.40
   4  10  -2   24.10   15.50
  -4  10   2   54.29   19.10
  -4 -10  -2   26.80   13.10
   4  10   2   27.00   15.50
  -4 -10   2   25.90   11.80
  -4  10  -2  -40.00   66.49
  -4 -10   2   28.50   13.30
   4 -10  -2   -5.30   16.70
  -4  10  -2   23.60   21.30
  -1  11   2  767.22   38.40
   1  11  -2  888.61   51.69
  -1 -11  -2  801.92   39.70
  -1 -11  -2  784.72   31.80
   1 -11   2  798.82   42.80
   1  11  -2  785.72   36.70
   1 -11  -2  741.03   40.00
  -1 -11   2  786.02   40.20
  -1  11  -2  789.42   39.50
   1  11   2  802.62   37.20
  -1 -11   2  800.22   32.60
  -1  11  -2  758.82   75.89
   1   0  -3  837.22   18.50
   1   0  -3  805.52   19.00
   1   0   3  833.02   19.40
  -1   0  -3  839.92   19.60
  -1   0   3  816.92   19.30
  -1   0   3  826.52   18.90
  -1   0  -3  826.92   20.10
   1   0   3  817.32   18.80
  -1   0   3  836.12   23.20
  -1   0   3  837.52   18.30
  -1   0   3  799.22   18.60
  -1   0  -3  838.72   18.70
  -1   0  -3  824.02   19.10
   1   0  -3  798.42   18.40
  -1   0  -3  833.32   18.70
   1   0  -3  808.02   21.10
   1   0   3  801.22   19.60
  -3   0   3  534.65   14.50
  -3   0   3  534.25   18.70
  -3   0  -3  549.65   14.90
  -3   0  -3  515.75   19.40
   3   0  -3  553.04   13.00
   3   0  -3  515.65   15.80
   3   0   3  511.95   15.70
   3   0  -3  507.35   13.70
  -3   0  -3  542.45   12.80
  -3   0   3  528.85   13.00
  -3   0  -3  503.85   16.50
  -3   0  -3  506.55   16.80
   3   0  -3  527.35   15.80
  -3   0   3  556.54   16.60
   3   0   3  510.95   18.00
   5   0  -3  306.17   14.30
   5   0  -3  305.97   10.30
  -5   0   3  316.27   12.50
  -5   0  -3  309.67   15.50
  -5   0   3  314.87   26.00
  -5   0  -3  310.87   13.30
  -5   0  -3  312.87    9.10
   5   0   3  314.17   15.40
   5   0  -3  300.17   14.80
  -5   0   3  314.07   10.20
  -7   0   3  156.68   13.30
   7   0  -3  132.59   16.90
  -7   0  -3  177.78   14.50
  -7   0  -3  155.48    9.80
   7   0   3  164.08   18.60
  -9   0  -3   41.90   13.90
   9   0   3   17.80   20.80
   9   0  -3   62.49   21.00
  -9   0   3   54.09   13.10
   0  -1  -3  991.20   22.10
   0  -1  -3  972.90   21.70
   0  -1   3  956.60   21.60
   0   1   3 1001.80   23.50
   0  -1  -3  955.20   20.10
   0   1  -3  947.41   21.80
   0   1   3  958.70   20.20
   0   1   3  964.10   22.40
   0   1  -3  981.60   22.60
   0   1  -3  966.60   21.40
   0  -1   3  939.71   31.00
   0   1  -3 1027.20   21.80
   0   1   3  947.31   21.10
   0  -1  -3  967.50   22.40
   0   1  -3  895.41   27.10
   0  -1   3  942.11   21.90
   2   1  -3  713.33   18.90
  -2  -1  -3  727.13   21.60
  -2  -1  -3  772.92   19.30
   2  -1   3  755.42   19.30
  -2  -1  -3  767.12   17.50
  -2  -1  -3  790.32   17.60
   2  -1   3  755.92   20.60
  -2   1   3  769.72   29.40
  -2  -1  -3  729.63   18.40
  -2   1   3  800.82   20.00
  -2  -1  -3  697.93   25.10
  -2   1   3  823.62   18.00
   2   1  -3  724.23   21.30
  -2   1   3  814.02   18.90
  -2   1   3  799.32   17.80
   2   1  -3  730.63   19.50
   2   1  -3  742.23   18.80
   2   1  -3  765.82   17.80
  -2   1  -3  778.02   19.60
   2   1   3  753.92   20.10
   2  -1  -3  804.32   19.60
   2  -1  -3  781.72   18.60
  -2  -1   3  776.22   18.30
  -2  -1   3  748.33   17.90
  -2   1  -3  759.22   18.90
   2   1   3  736.93   17.70
  -2   1  -3  756.42   19.70
  -2   1  -3  776.72   20.50
  -2   1  -3  758.62   18.60
   2  -1  -3  824.22   16.70
  -2  -1   3  727.03   18.40
   2  -1  -3  797.42   18.00
  -4  -1  -3  428.96   18.20
   4   1  -3  456.75   14.10
   4  -1   3  459.35   14.40
  -4   1   3  456.15   17.80
   4   1  -3  453.05   12.00
   4   1  -3  439.16   15.40
   4  -1   3  430.06   16.90
   4   1  -3  471.25   17.30
  -4  -1  -3  432.06   16.70
  -4  -1  -3  420.86   20.90
  -4   1   3  444.86   11.40
  -4  -1   3  452.55   14.50
  -4   1  -3  452.05   12.50
   4  -1  -3  466.65   12.20
   4   1   3  459.65   15.50
   4  -1  -3  444.86   13.30
   4   1   3  449.16   18.20
  -4   1  -3  449.36   14.60
  -4   1  -3  478.25   15.80
  -4  -1   3  451.85   12.90
  -6  -1  -3  241.28   11.20
   6   1  -3  244.18    8.70
   6  -1   3  237.98   13.10
  -6  -1  -3  248.58   16.10
   6  -1   3  239.28   17.20
  -6   1   3  225.38   11.60
   6   1  -3  232.48   15.00
  -6   1  -3  229.98   13.70
  -6  -1   3  237.48   10.70
   6   1   3  251.27   20.10
  -6   1  -3  237.88   10.30
   6  -1  -3  287.17   17.70
   6   1   3  252.77   15.40
  -6  -1   3  254.87   13.60
   6  -1  -3  246.28   11.30
  -8  -1  -3  101.59   13.30
  -8   1   3  122.29   15.20
   8   1  -3  101.49   16.90
   8  -1   3  102.89   18.10
   8   1   3   98.89   16.10
  -8  -1   3  107.69   12.20
  -8   1  -3   79.09   11.60
   8  -1  -3  122.09   17.80
   1  -2   3 3370.26   72.19
  -1   2   3 3477.05   71.19
  -1  -2  -3 3377.06   70.99
   1  -2   3 3320.77   71.59
   1  -2   3 3320.37   73.59
  -1  -2  -3 3566.64   72.49
   1   2  -3 3470.65   71.59
   1   2  -3 3441.46   71.69
   1   2  -3 3330.07   70.79
  -1  -2  -3 3468.55   74.69
  -1   2   3 3389.76   72.39
  -1   2   3 3474.85   75.59
   1   2  -3 3408.16   75.99
  -1  -2  -3 3481.75   72.49
  -1   2   3 3369.96   71.69
   1   2  -3 3678.83   73.39
  -1   2  -3 3458.95   72.99
  -1   2  -3 3527.15   81.49
   1  -2  -3 3466.55   70.89
   1  -2  -3 3427.16   72.99
   1  -2  -3 3459.15   72.39
   1  -2  -3 3487.25   80.39
  -1  -2   3 3527.45   71.39
  -1  -2   3 3315.27   71.59
  -1   2  -3 3655.93   74.79
   1   2   3 3447.56   72.09
   1  -2  -3 3386.86   72.09
   1   2   3 3401.36   72.39
  -1  -2   3 3365.86   71.39
  -1  -2   3 3520.25   81.39
   1   2   3 3348.26   69.39
  -1   2  -3 3447.56   71.39
  -1   2  -3 3564.44   71.29
   1   2   3 3526.15   77.79
   3  -2   3 1762.12   47.80
  -3   2   3 1878.51   59.19
   3   2  -3 1913.21   41.10
  -3  -2  -3 1849.91   41.20
   3   2  -3 1913.41   43.20
  -3   2   3 1816.52   42.20
  -3   2   3 1798.02   39.70
   3   2  -3 1783.92   42.60
   3   2  -3 1871.31   42.70
  -3  -2  -3 1816.32   47.20
  -3  -2  -3 1826.02   43.80
   3   2  -3 1805.72   41.20
   3  -2   3 1870.41   43.10
  -3  -2   3 1802.22   40.60
   3   2   3 1845.12   40.20
  -3   2  -3 1907.71   41.30
  -3   2  -3 1868.51   41.10
  -3  -2   3 1879.41   41.90
  -3  -2   3 1950.80   41.90
  -3   2  -3 1818.22   43.90
   3  -2  -3 1819.82   40.70
   3  -2  -3 1838.92   44.30
  -3   2  -3 1876.41   40.30
   3   2   3 1867.51   44.20
   3  -2  -3 1785.42   41.20
   5   2  -3  840.52   19.70
   5  -2   3  755.72   27.60
   5   2  -3  790.12   24.30
   5  -2   3  797.22   24.00
   5   2  -3  819.22   27.10
  -5  -2  -3  801.92   22.60
  -5  -2  -3  792.92   26.80
  -5   2   3  816.62   21.00
   5   2  -3  824.52   17.90
  -5   2   3  722.33   47.10
  -5   2  -3  793.52   20.90
  -5  -2   3  811.62   21.30
  -5  -2   3  788.72   23.40
   5   2   3  794.82   23.40
   5  -2  -3  813.32   22.10
  -5   2  -3  798.12   23.60
   5   2   3  762.82   28.10
  -5   2  -3  789.42   19.70
   5  -2  -3  764.42   27.00
   7   2  -3  312.47   19.90
  -7  -2  -3  311.17   19.50
  -7   2   3  328.47   15.20
   7  -2   3  349.07   25.20
  -7  -2  -3  327.57   14.70
  -7   2   3  236.18   43.60
  -7  -2   3  320.77   14.90
   7  -2  -3  334.07   16.40
   7   2   3  372.96   27.30
  -7  -2   3  325.07   17.70
  -7   2  -3  300.97   16.30
   7   2   3  310.87   20.30
   7  -2  -3  288.47   24.10
   0  -3  -3  505.65   17.70
   0  -3   3  482.95   18.70
   0   3  -3  504.15   14.60
   0   3   3  485.75   13.20
   0   3   3  468.95   14.70
   0  -3  -3  484.05   14.10
   0  -3   3  486.45   15.30
   0  -3  -3  490.35   13.30
   0  -3   3  468.65   13.00
   0   3   3  500.25   12.60
   0   3  -3  488.65   12.80
   0   3  -3  440.66   26.80
   0   3  -3  478.25   12.10
   0  -3   3  473.45   12.10
   0   3   3  483.95   17.40
   0  -3  -3  481.05   13.10
   0   3  -3  465.95   15.20
   2   3  -3  409.56   15.60
   2  -3   3  433.56   15.00
  -2  -3  -3  411.76   17.90
   2  -3   3  353.36   19.70
  -2   3   3  426.96   20.60
  -2   3   3  426.36   11.70
   2   3  -3  422.86   12.60
   2   3  -3  432.16   13.10
  -2   3   3  442.36   13.20
  -2  -3  -3  408.66   16.40
  -2  -3  -3  428.66   10.80
  -2  -3  -3  433.36   17.80
   2  -3   3  414.56   12.90
  -2  -3   3  423.36   12.70
  -2   3  -3  394.46   25.70
  -2  -3   3  444.16   26.30
   2   3   3  420.76   12.00
   2  -3  -3  419.36   10.20
   2  -3  -3  425.66   11.30
   2  -3  -3  442.96   13.40
  -2  -3   3  416.06   12.70
  -2   3  -3  398.06   13.30
   2   3   3  427.06   10.60
  -2   3  -3  432.16   11.30
   2  -3  -3  417.06   15.40
  -2  -3   3  429.86   13.20
  -2   3  -3  429.76   11.20
   2  -3  -3  417.06   10.30
  -4  -3  -3  296.87   12.60
   4   3  -3  295.77   12.80
  -4  -3  -3  298.27   16.10
   4   3  -3  310.87   10.40
  -4  -3  -3  289.17   16.20
  -4   3   3  296.07   10.00
   4  -3   3  294.47   16.30
   4  -3   3  318.07   14.20
   4   3  -3  289.57   13.60
   4   3  -3  318.47   11.60
  -4   3   3  292.97   27.50
   4  -3  -3  286.07   11.80
  -4   3  -3  295.07    8.70
  -4  -3   3  320.07   12.90
  -4   3  -3  311.77   14.80
  -4   3  -3  307.57   12.20
   4  -3  -3  269.77   14.60
  -4   3  -3  299.87   13.30
   4   3   3  305.87   11.10
  -4  -3   3  303.97   11.40
   4  -3  -3  316.07   16.00
   4   3   3  277.37   14.40
  -4   3  -3  248.38   34.60
  -6   3   3  145.99   28.70
   6   3  -3  183.68   17.70
   6   3  -3  180.18   13.60
  -6  -3  -3  183.58   16.10
  -6   3   3  177.08   10.30
   6  -3   3  188.68   14.90
   6  -3   3  180.78   18.90
  -6  -3  -3  176.98   11.70
  -6   3  -3  189.78   11.50
  -6  -3   3  166.58   12.90
   6  -3  -3  187.08   12.30
   6  -3  -3  183.48   18.30
   6   3   3  180.48   18.20
   6   3   3  181.68   12.70
  -6   3  -3  201.08   39.10
  -6  -3   3  150.48   10.70
   8  -3   3   75.19   20.60
  -8   3   3  109.89   42.70
  -8  -3  -3   82.19   14.50
   8   3  -3   63.59   15.10
  -8  -3   3   95.39   13.40
   8   3   3   72.89   22.10
   8   3   3   93.99   17.00
   8  -3  -3  120.39   20.30
  -8   3  -3   92.59   49.70
   1   4  -3  826.32   21.80
  -1  -4  -3  692.13   24.60
  -1   4   3  850.21   21.10
  -1   4   3  810.82   25.20
   1  -4   3  803.22   20.40
   1   4  -3  818.52   21.30
  -1   4   3  842.72   25.70
  -1  -4  -3  897.11   21.90
   1  -4   3  750.72   36.60
   1   4  -3  814.22   21.70
  -1  -4  -3  820.22   20.30
  -1  -4  -3  806.42   24.60
   1  -4   3  800.12   23.60
   1  -4   3  799.62   19.20
   1  -4  -3  805.32   23.50
   1  -4  -3  814.32   19.90
  -1   4  -3  812.42   19.80
   1   4   3  829.02   20.30
   1  -4  -3  803.42   21.40
  -1  -4   3  831.12   25.10
  -1   4  -3  807.32   28.00
  -1   4  -3  842.32   18.40
   1   4   3  801.72   22.00
  -1  -4   3  821.02   22.90
   1  -4  -3  841.12   18.90
   1   4   3  826.92   20.40
  -1  -4   3  789.22   20.70
   1   4   3  824.42   22.70
  -1  -4   3  794.42   19.80
   3  -4   3  553.24   21.90
  -3   4   3  558.34   27.80
   3  -4   3  578.64   19.90
  -3  -4  -3  538.15   17.90
   3   4  -3  560.04   17.60
  -3  -4  -3  579.54   28.40
  -3  -4  -3  578.04   21.20
  -3   4   3  548.45   14.20
   3   4  -3  583.64   16.40
   3  -4   3  559.34   16.90
   3   4  -3  560.04   19.30
  -3  -4  -3  572.44   14.40
   3  -4  -3  570.84   14.50
   3   4   3  555.74   16.30
  -3  -4   3  553.74   17.20
  -3   4  -3  567.64   33.90
   3   4   3  543.05   18.50
  -3   4  -3  565.84   13.50
   3  -4  -3  556.64   17.90
  -3   4  -3  550.34   14.10
  -3  -4   3  564.44   16.90
   3  -4  -3  552.54   21.40
   3   4   3  543.25   14.60
  -3   4  -3  562.24   14.00
   5   4  -3  310.67   17.20
  -5  -4  -3  307.17   18.30
   5  -4   3  322.17   17.30
  -5   4   3  311.67   11.70
   5   4  -3  314.47   15.10
  -5  -4  -3  328.07   14.40
   5  -4   3  266.37   19.90
  -5   4   3  288.07   34.00
   5  -4  -3  318.07   20.50
   5   4   3  280.07   17.90
  -5  -4   3  322.27   13.50
  -5  -4   3  313.17   15.00
  -5   4  -3  271.17   36.60
   5   4   3  310.37   12.80
  -5   4  -3  310.07   11.40
   5  -4  -3  310.77   14.80
  -7   4   3  103.49   34.00
  -7  -4  -3  144.19   13.90
   7   4  -3  133.29   19.70
   7  -4   3  137.89   15.80
  -7  -4  -3  129.39   15.00
   7  -4   3  141.39   20.60
   7   4  -3  121.39   17.90
  -7  -4   3  138.79   14.00
   7  -4  -3  143.59   20.30
   7   4   3  144.49   17.00
   7   4   3  111.69   17.90
  -7   4  -3   87.39   39.50
  -7  -4   3  183.98   17.00
   7  -4  -3  153.28   18.40
   0   5  -3  439.16   30.70
   0   5   3  485.05   15.50
   0   5  -3  470.65   15.00
   0  -5   3  462.65   12.70
   0  -5  -3  468.25   15.80
   0   5  -3  464.05   17.40
   0  -5  -3  481.15   14.60
   0   5   3  463.15   17.10
   0   5   3  455.25   32.70
   0  -5   3  467.65   17.50
   0  -5  -3  481.15   14.60
   0  -5  -3  478.25   15.20
   0  -5   3  459.35   14.40
   2   5  -3  413.66   19.10
  -2  -5  -3  389.36   16.80
  -2  -5  -3  417.96   13.40
   2  -5   3  373.96   16.50
  -2   5   3  410.56   20.10
   2  -5   3  401.16   13.70
  -2  -5  -3  388.26   14.60
   2   5  -3  404.36   14.40
  -2   5  -3  390.16   12.30
   2   5   3  403.36   15.30
  -2  -5   3  401.56   15.50
  -2   5  -3  417.66   25.10
   2   5   3  411.96   13.20
   2  -5  -3  405.76   15.20
   2   5   3  410.96   13.10
   2  -5  -3  403.26   18.30
  -2  -5   3  389.76   13.40
  -2  -5   3  404.66   13.90
   2  -5  -3  411.96   11.20
   4  -5   3  273.17   16.30
   4   5  -3  267.07   24.00
  -4  -5  -3  277.47   16.90
  -4   5   3  261.87   26.00
   4   5  -3  260.57   14.00
   4  -5   3  266.27   19.10
  -4  -5  -3  268.67   13.00
   4   5  -3  266.37   14.20
   4   5   3  266.27   10.50
   4   5   3  273.07   15.90
  -4   5  -3  310.67   33.20
   4  -5  -3  260.87   14.30
   4  -5  -3  255.27   19.10
  -4  -5   3  273.57   12.70
  -4   5  -3  248.78    8.80
  -4  -5   3  267.97   13.30
  -6  -5  -3  134.79   16.90
  -6   5   3  116.79   27.20
   6   5  -3  183.48   19.40
   6  -5   3  143.09   18.70
  -6  -5  -3  153.78   13.40
   6  -5   3  143.69   21.60
   6   5  -3  149.88   14.50
  -6  -5   3  159.68   16.20
   6   5   3  169.08   20.00
   6  -5  -3  145.69   16.50
  -6  -5   3  142.69   12.80
  -6   5  -3  156.18   34.60
   6  -5  -3  161.78   22.20
   6   5   3  149.19   12.30
  -8   5   3   74.59   37.60
   8  -5   3   83.19   24.10
   8   5  -3   74.69   15.60
  -8  -5  -3   55.99   12.80
  -8  -5  -3   69.29   15.80
   8   5  -3   43.40   22.50
  -8  -5   3   58.49   14.20
  -8  -5   3   61.99   13.90
   8  -5  -3   45.60   22.50
  -8   5  -3  114.99   49.90
   8   5   3   51.79   21.70
   1  -6   3  588.34   15.10
  -1  -6  -3  598.84   18.60
   1  -6   3  586.74   17.80
   1  -6   3  569.64   21.70
  -1  -6  -3  602.94   19.80
  -1  -6  -3  626.84   19.30
  -1   6   3  596.14   22.50
   1   6  -3  555.94   29.00
   1   6  -3  590.94   19.90
   1   6   3  615.24   19.90
  -1   6  -3  605.04   18.00
   1  -6  -3  608.64   20.20
  -1  -6   3  565.54   18.20
  -1  -6   3  600.34   21.30
   1  -6  -3  613.04   14.50
  -1  -6   3  593.24   16.70
   1  -6  -3  620.94   14.70
  -1   6  -3  575.94   47.60
   1  -6  -3  586.24   16.80
   1   6   3  592.64   20.60
  -1   6  -3  570.84   24.30
   1   6   3  613.04   24.30
   3  -6   3  445.96   20.40
  -3  -6  -3  457.25   19.60
   3  -6   3  451.25   16.80
  -3   6   3  438.46   25.70
   3   6  -3  402.36   19.50
  -3  -6  -3  434.86   17.10
   3   6  -3  438.96   17.40
  -3  -6  -3  451.05   16.10
   3   6   3  453.45   18.60
   3  -6  -3  446.66   11.90
  -3  -6   3  432.16   16.10
   3  -6  -3  431.96   18.60
   3  -6  -3  426.76   22.80
  -3   6  -3  442.96   31.20
  -3  -6   3  437.96   16.40
   3   6   3  421.56   16.80
  -5   6   3  236.78   31.60
  -5  -6  -3  276.17   18.50
   5  -6   3  253.67   23.20
   5  -6   3  252.57   19.90
   5   6  -3  252.97   18.00
   5   6  -3  272.47   16.20
  -5  -6  -3  288.57   15.80
   5  -6  -3  235.18   23.80
  -5  -6   3  253.47   15.80
  -5  -6   3  252.27   14.90
   5  -6  -3  219.68   17.70
   5   6   3  248.08   19.40
  -5   6  -3  269.37   33.70
   5   6   3  237.88   12.30
   7   6  -3  112.69   15.00
   7   6  -3  214.98   29.50
   7  -6   3   84.19   18.30
   7  -6   3  103.29   22.00
  -7   6   3  151.28   33.60
  -7  -6  -3  122.99   16.40
  -7  -6  -3  114.89   13.60
   7   6   3  113.09   20.20
  -7   6  -3  123.29   40.80
   7  -6  -3   90.39   24.50
  -7  -6   3  126.99   14.50
   7  -6  -3  137.49   18.60
  -7  -6   3  145.99   18.40
   0  -7   3  329.37   11.60
   0   7  -3  299.07   32.60
   0  -7   3  289.67   16.90
   0  -7   3  316.47   13.40
   0   7   3  344.47   17.40
   0  -7  -3  342.57   13.30
   0  -7  -3  341.67   12.00
   0  -7  -3  331.97   15.50
   0   7   3  329.57   31.50
   0   7  -3  297.97   17.00
   2  -7   3  295.27   18.20
  -2   7   3  310.87   20.60
  -2  -7  -3  284.87   14.10
  -2  -7  -3  286.07   13.90
   2   7  -3  305.17   21.40
  -2  -7  -3  317.47   15.10
   2   7  -3  289.67   15.30
   2  -7   3  290.47   13.20
   2  -7  -3  291.47   11.10
  -2  -7   3  288.77   12.50
  -2   7  -3  263.87   45.50
   2   7   3  289.07   16.20
  -2   7  -3  282.17   22.60
   2  -7  -3  293.17   16.20
  -2  -7   3  274.37   15.90
  -2  -7   3  299.67   14.10
   2   7   3  310.17   14.10
  -4   7   3  200.68   24.40
  -4  -7  -3  203.68   14.20
  -4  -7  -3  197.28   16.40
   4  -7   3  206.88   19.10
   4   7  -3  197.78   16.50
   4   7  -3  198.38   16.10
   4  -7  -3  195.28   21.50
   4   7   3  218.38   10.80
  -4   7  -3  160.78   24.50
   4  -7  -3  204.58   17.20
   4   7   3  199.28   16.50
  -4  -7   3  207.58   14.20
  -4  -7   3  220.08   14.50
  -6  -7  -3  101.59   13.20
  -6   7   3  104.09   26.20
   6  -7   3  120.49   19.10
   6   7  -3   84.19   17.60
   6   7  -3  102.59   13.60
  -6  -7  -3   79.99   14.40
  -6  -7   3  163.58   18.10
   6  -7  -3   92.09   22.80
  -6   7  -3  103.79   33.40
   6  -7  -3  116.29   16.70
  -6  -7   3  106.99   13.30
   6   7   3  120.39   18.70
  -1  -8  -3  377.86   16.60
  -1  -8  -3  382.06   14.90
  -1  -8  -3  359.96   18.20
   1   8  -3  382.66   19.30
   1  -8   3  362.36   16.10
  -1   8   3  389.76   50.19
  -1   8   3  369.56   21.20
   1   8  -3  371.96   31.30
   1  -8   3  375.76   21.30
   1   8   3  393.96   23.10
  -1  -8   3  375.26   20.50
  -1  -8   3  389.46   16.90
  -1  -8   3  387.56   14.00
  -1   8  -3  431.36   49.60
   1  -8  -3  372.66   19.20
   1  -8  -3  345.47   14.20
  -1   8  -3  384.16   23.30
   1   8   3  401.16   19.80
   3  -8   3  316.07   16.00
  -3   8   3  301.17   24.60
   3   8  -3  271.57   18.10
  -3  -8  -3  293.97   17.60
  -3  -8  -3  263.97   17.70
  -3  -8  -3  274.37   16.10
   3  -8   3  271.97   21.50
   3   8  -3  296.27   21.70
   3   8   3  285.07   13.30
  -3  -8   3  311.87   15.90
  -3   8  -3  263.67   28.40
   3  -8  -3  277.87   19.80
   3   8   3  285.17   19.20
  -3  -8   3  302.17   17.00
  -3  -8   3  298.87   18.40
  -5  -8  -3  169.88   21.30
   5  -8   3  179.38   26.40
   5   8  -3  154.98   17.60
  -5  -8  -3  189.08   18.20
   5   8  -3  189.08   18.90
  -5   8   3  139.49   23.60
  -5  -8   3  174.88   18.00
   5   8   3  172.18   23.00
  -5  -8   3  166.38   18.70
   5  -8  -3  207.48   23.40
  -5   8  -3  165.38   30.20
   0   9  -3   78.59   12.30
   0  -9  -3   94.39   11.20
   0   9  -3   77.89   23.20
   0   9   3   82.69   20.90
   0  -9   3   93.69   10.50
   0  -9  -3   80.39   11.60
   0  -9   3   99.09   13.80
   2  -9   3   76.79   10.60
  -2   9   3   75.99   44.60
   2   9  -3   79.69   16.00
   2  -9   3  105.69   15.40
  -2  -9  -3  103.49   12.80
  -2  -9  -3   82.29   11.30
  -2  -9  -3  104.59   12.40
   2   9  -3  104.59   15.00
  -2   9   3  109.69   16.30
   2   9   3   92.19   12.80
  -2   9  -3   65.49   20.20
   2   9   3   74.09   10.90
   2  -9  -3   90.89   14.50
  -2  -9   3  102.19   11.90
   2  -9  -3  121.69    9.90
  -2   9  -3  127.89   56.69
  -2  -9   3   90.99   11.20
  -2  -9   3   75.39   12.70
   4   9  -3   71.89   14.80
  -4  -9  -3   85.59   12.10
  -4  -9  -3   79.19   13.10
   4   9  -3   81.89   13.80
  -4   9   3   55.79   18.40
   4  -9   3   60.59   16.50
  -4   9  -3   32.50   21.80
   4  -9  -3   76.59   16.10
   4   9   3   65.99   14.40
  -4  -9   3   82.29   11.40
  -4  -9   3   66.99   11.70
   1 -10   3  116.79   17.70
   1  10  -3  116.09   15.20
  -1  10   3  123.09   16.70
   1  10  -3  100.39   22.40
  -1  10   3  107.99   34.70
   1 -10   3  143.59   22.90
  -1 -10  -3  111.19   15.90
  -1 -10  -3  129.49   13.40
  -1 -10   3  131.49   17.70
   1 -10  -3  122.09   17.50
   1  10   3  121.49   16.20
  -1 -10   3  111.19   16.60
   1 -10  -3  117.19   14.80
  -1  10  -3  129.39   17.70
  -1  10  -3   88.49   36.20
  -3  10   3   82.19   18.00
   3  10  -3  105.79   16.40
  -3 -10  -3  104.19   13.80
   3 -10   3   40.40   17.60
   3  10  -3   88.69   17.30
  -3  10   3  155.48   68.99
   3  10   3   93.49   16.90
  -3  10  -3  118.79   22.20
  -3  10  -3   82.79   52.69
  -3 -10   3   91.49   13.30
   3 -10  -3   75.59   17.10
   0 -11   3   92.69   19.90
   0 -11   3  111.29   15.60
   0 -11  -3  136.09   19.90
   0 -11  -3   99.99   14.40
   0  11  -3  130.79   18.40
   0  11  -3   83.99   32.10
   0  11   3  131.19   18.20
   0   0  -4 4706.23   94.29
   0   0  -4 4607.54   99.19
   0   0  -4 4468.35   91.69
   0   0   4 4635.74   97.59
   0   0   4 4510.25   94.59
   0   0  -4 4528.95   94.39
   0   0   4 4425.16   95.09
   0   0  -4 4571.34   94.79
  -2   0   4 3712.63   78.49
  -2   0   4 3781.92   85.59
  -2   0   4 3856.91   80.29
  -2   0  -4 3910.01   78.89
  -2   0  -4 3901.41   80.19
   2   0   4 3723.93   79.49
   2   0  -4 3715.63   78.79
  -2   0  -4 3832.32   79.69
   2   0  -4 3726.93   80.59
  -2   0  -4 3901.71   79.19
   2   0  -4 3587.74   79.49
   2   0  -4 3715.63   77.69
  -2   0   4 3628.04   78.59
  -2   0   4 3970.20   79.39
  -2   0  -4 3897.11   80.89
   2   0   4 3658.63   81.19
  -4   0  -4 2289.67   58.69
  -4   0  -4 2448.26   50.09
  -4   0   4 2412.86   51.09
   4   0   4 2335.67   58.59
  -4   0   4 2454.75   52.89
   4   0   4 2332.67   55.49
  -4   0  -4 2345.47   55.09
   4   0  -4 2449.66   51.09
   4   0  -4 2378.86   51.59
  -4   0   4 2529.65   63.09
   4   0  -4 2335.77   55.09
  -4   0  -4 2305.47   54.29
   6   0  -4 1323.37   39.40
  -6   0  -4 1321.07   39.10
  -6   0   4 1361.36   34.80
  -6   0  -4 1308.57   33.10
   6   0  -4 1419.66   32.90
   6   0   4 1341.17   39.60
  -6   0   4 1393.76   32.30
   8   0   4  657.43   34.60
   8   0  -4  578.34   33.30
  -8   0  -4  625.04   27.60
  -8   0   4  605.04   24.90
  -1  -1  -4  320.47   11.50
   1   1  -4  299.37   11.10
   1   1  -4  325.57    9.30
   1   1  -4  327.87    9.40
  -1   1   4  323.77   11.00
   1   1  -4  346.77    7.80
   1   1  -4  317.17   16.40
  -1  -1  -4  301.37   16.50
   1  -1   4  316.57   11.10
   1  -1   4  336.57   10.90
  -1   1   4  325.97   12.20
  -1  -1  -4  331.67   10.70
  -1   1   4  317.97    9.90
  -1   1   4  324.67   10.30
  -1  -1  -4  324.57    7.40
  -1   1   4  330.17    9.10
   1  -1   4  324.57   10.50
  -1  -1  -4  334.67    9.40
   1   1   4  305.37   10.40
   1  -1  -4  313.07    9.20
  -1  -1   4  327.57    9.80
  -1  -1   4  331.67    7.50
   1   1   4  335.27   15.00
  -1  -1   4  340.97   13.80
   1  -1  -4  322.07   16.00
  -1   1  -4  327.57   11.00
  -1   1  -4  310.57   10.30
  -1   1  -4  352.06    9.90
   1  -1  -4  323.37   10.00
  -1   1  -4  324.77   10.60
   1  -1  -4  319.27   10.80
   1  -1  -4  328.57    9.30
  -1   1  -4  327.37   10.70
   1   1   4  328.27    9.50
  -1  -1   4  325.77    9.50
   3  -1   4  126.89    9.30
  -3   1   4  125.09   10.20
   3  -1   4  127.89    7.40
  -3  -1  -4  122.59    6.40
  -3   1   4  123.59    6.10
  -3   1   4  122.39    6.40
   3   1  -4  132.99    7.90
  -3  -1  -4   99.09   13.90
   3   1  -4  121.99    7.50
   3   1  -4  132.19    6.20
   3   1  -4  135.09    8.30
  -3  -1  -4  115.79    9.50
  -3  -1  -4  125.59    5.50
  -3   1   4  116.39   10.10
  -3  -1  -4  117.89    7.80
  -3   1  -4  118.49   13.80
   3   1   4   95.39   10.30
   3  -1  -4  130.99    4.60
  -3  -1   4  133.99    7.50
  -3   1  -4  131.99    9.30
  -3   1  -4  137.19    8.80
   3  -1  -4  121.19    7.60
  -3  -1   4  109.49    7.60
  -3   1  -4  119.79   13.80
   3  -1  -4  126.19    6.50
   3   1   4  127.39    6.90
  -3  -1   4  128.19    6.00
  -3   1  -4  135.59    8.50
  -3   1  -4  123.59    6.70
   3  -1  -4  106.39    8.60
   5   1  -4   38.10    5.30
   5   1  -4   26.10    5.80
   5  -1   4   30.70    6.80
  -5   1   4   29.50    4.70
  -5   1   4   33.80    4.40
  -5  -1  -4   25.80    7.30
   5  -1   4   32.90    6.00
  -5  -1  -4   34.70    5.80
  -5   1  -4   32.00    7.10
   5   1   4   24.30    6.30
   5   1   4   44.10    9.20
  -5  -1   4   26.00    5.10
  -5  -1   4   33.40    4.70
  -5   1  -4   27.60    4.80
   5  -1  -4   27.30    6.10
   5  -1  -4   33.80    6.90
   5  -1  -4   32.30    4.70
  -5   1  -4   29.60    6.10
  -5   1  -4   41.60    9.10
  -7   1   4   11.00    6.60
   7  -1   4   19.40   11.00
  -7  -1  -4    6.30    5.70
  -7  -1  -4   -0.30    7.80
   7   1  -4   11.70    8.20
   7  -1  -4   12.20    9.70
   7   1   4   13.00    9.80
  -7   1  -4   13.70    7.70
   7  -1  -4   25.70    5.90
  -7  -1   4    3.40    6.30
  -7  -1   4    9.00    6.20
   0   2  -4 5615.64  114.29
   0  -2  -4 5919.31  115.79
   0   2   4 5401.26  114.99
   0   2  -4 5549.75  115.19
   0   2  -4 5790.42  116.99
   0   2  -4 5538.75  125.89
   0  -2   4 5393.66  116.69
   0  -2  -4 5402.26  115.19
   0   2  -4 5539.65  114.79
   0   2   4 5526.05  115.79
   0   2   4 5587.74  116.39
   0  -2   4 5487.95  115.29
   0  -2   4 5971.10  120.19
   0  -2  -4 5729.93  113.49
   0  -2   4 5444.46  114.59
   0  -2  -4 5627.94  119.89
   0  -2  -4 5638.34  116.79
   2   2  -4 4606.14  103.29
   2  -2   4 4244.68   94.59
  -2   2   4 4386.56   92.49
   2   2  -4 4615.54   92.69
  -2   2   4 4387.06   94.69
   2   2  -4 4376.36   95.49
   2  -2   4 4469.25   92.99
  -2  -2  -4 4460.35  102.89
   2  -2   4 4517.75   96.59
  -2  -2  -4 4592.64   94.69
  -2   2   4 4389.56  100.69
  -2   2   4 4515.25   92.99
   2  -2   4 4374.76   95.19
  -2  -2  -4 4397.36   91.49
   2   2  -4 4755.22   94.79
   2   2  -4 4365.16   93.89
   2   2  -4 4471.35   92.69
  -2  -2  -4 4476.95   97.29
  -2  -2  -4 4478.45   93.89
  -2  -2  -4 4526.05   91.49
  -2  -2   4 4359.46   92.89
   2  -2  -4 4601.84   91.99
   2   2   4 4290.67   94.39
   2  -2  -4 4479.45   96.19
  -2   2  -4 4532.45   95.09
  -2  -2   4 4331.87   92.99
  -2   2  -4 4641.84   96.09
   2  -2  -4 4485.45   91.79
  -2  -2   4 4597.94   92.09
  -2   2  -4 4491.15   93.19
   2   2   4 4722.13   97.49
  -2   2  -4 4479.65   92.99
   2   2   4 4426.26   90.79
  -2  -2   4 4440.56  100.69
   2  -2  -4 4340.17   94.39
   2  -2  -4 4263.57   93.39
  -2   2  -4 4483.65   93.99
  -4   2   4 2689.83   57.89
   4   2  -4 2755.62   58.29
   4   2  -4 2605.14   60.79
   4   2  -4 2841.92   59.39
  -4  -2  -4 2659.33   61.09
  -4  -2  -4 2685.43   59.79
  -4  -2  -4 2658.23   66.39
   4  -2   4 2314.77   64.69
   4   2  -4 2651.73   61.49
   4  -2   4 2705.43   64.39
  -4   2   4 2604.44   80.09
  -4   2  -4 2860.01   59.19
  -4  -2   4 2714.73   59.89
  -4   2  -4 2652.53   62.89
  -4  -2   4 2713.33   58.29
   4  -2  -4 2674.73   63.29
  -4   2  -4 2694.23   61.99
   4   2   4 2697.13   58.89
   4   2   4 2651.63   63.99
  -4   2  -4 2703.33   63.39
   4  -2  -4 2726.83   59.19
  -6   2   4 1464.55   35.40
  -6  -2  -4 1443.16   36.60
   6   2  -4 1434.46   40.20
   6  -2   4 1434.46   37.70
  -6   2   4 1368.76   68.99
   6  -2   4 1445.96   44.70
  -6  -2  -4 1418.56   42.80
   6   2   4 1433.16   38.80
  -6   2  -4 1397.16   37.60
   6  -2  -4 1409.96   43.80
   6   2   4 1433.76   45.90
   6  -2  -4 1450.85   36.40
  -6   2  -4 1392.96   32.60
  -6  -2   4 1434.36   35.10
  -6  -2   4 1431.96   37.90
   8  -2   4  686.43   40.00
  -8   2   4  692.43   26.30
  -8  -2  -4  647.74   31.70
   8   2  -4  674.43   33.40
  -8  -2  -4  681.43   23.60
  -8   2   4  561.84   79.49
  -8   2  -4  675.83   27.10
   8  -2  -4  677.93   39.50
  -8  -2   4  730.33   29.20
  -1  -3  -4   63.39    7.00
   1   3  -4   74.19    7.20
   1   3  -4   76.69   11.40
   1   3  -4   62.39    4.70
  -1   3   4   58.29    7.80
   1  -3   4   69.59    5.50
  -1   3   4   70.89    6.30
  -1  -3  -4   68.29    4.60
  -1   3   4   71.69    4.60
   1   3  -4   74.49    5.90
  -1  -3  -4   75.99    7.00
   1  -3   4   68.29    7.10
  -1  -3  -4   66.89    7.80
   1  -3   4   71.59    5.60
  -1   3   4   61.29    5.30
  -1  -3   4   64.19    4.90
   1  -3  -4   62.09    4.90
   1  -3  -4   88.99   13.00
   1  -3  -4   61.79    6.50
  -1   3  -4   85.89    9.40
   1   3   4   69.19    3.20
  -1   3  -4   63.19    6.70
  -1  -3   4   59.19    6.60
   1   3   4   70.79   10.60
   1   3   4   73.79    3.20
  -1  -3   4   69.29   16.10
   1   3   4   65.49    5.80
  -1   3  -4   63.89    4.10
   1  -3  -4   67.69    5.50
  -1  -3   4   70.79    5.30
  -1   3  -4   71.49   10.00
   1  -3  -4   67.79    6.10
   1   3   4   61.09    5.50
  -1   3  -4   76.49    5.10
  -1  -3   4   63.89    6.40
   3  -3   4   28.30    6.70
   3   3  -4   26.10    5.20
  -3   3   4   28.60   10.50
   3   3  -4   33.20    5.50
  -3  -3  -4   24.90    3.10
  -3  -3  -4   34.60    6.20
   3   3  -4   35.40    5.20
   3  -3   4   29.80    5.60
  -3  -3  -4   26.00    5.50
  -3  -3  -4   27.00    7.40
  -3   3   4   28.10    4.00
   3  -3   4   21.90    4.80
   3   3  -4   43.30    9.80
  -3   3  -4   27.50   14.90
   3   3   4   28.80    3.90
  -3   3  -4   24.80    7.10
   3  -3  -4   27.80    4.30
   3  -3  -4   35.00    4.00
  -3   3  -4   27.30    4.70
   3   3   4   24.90    5.00
  -3   3  -4   24.30    3.70
   3  -3  -4   31.30    5.50
  -3  -3   4   37.30    5.30
  -3  -3   4   30.10    4.60
  -3  -3   4   28.90    4.30
  -5   3   4   -2.50   14.50
   5   3  -4   13.10    6.70
  -5   3   4   14.60    4.30
   5   3  -4   15.10    5.60
   5  -3   4    8.70    6.10
   5  -3   4   16.10    7.80
  -5  -3  -4    5.00    7.10
   5   3  -4   11.40    3.50
  -5  -3  -4   11.20    5.20
   5  -3  -4   10.60    7.10
   5  -3  -4    7.30    4.80
   5   3   4   18.10    5.10
  -5  -3   4    5.90    4.10
  -5   3  -4   -0.30    3.70
  -5   3  -4    9.30    5.70
  -5  -3   4   13.10    4.90
   5   3   4    6.70    7.20
  -5   3  -4   16.60    5.50
  -7   3   4    3.40    6.70
  -7   3   4  -12.50   24.50
  -7  -3  -4    6.70    7.00
  -7  -3  -4   -0.80    9.10
  -7   3  -4   14.40   39.50
  -7  -3   4    4.30    7.60
   7   3   4    0.00    9.20
  -7  -3   4   20.10    7.60
   7  -3  -4   -0.80    8.50
   7  -3  -4   11.60   12.50
  -7   3  -4    4.90    7.40
   7   3   4   -5.60   12.20
   0  -4   4 3903.81   81.69
   0   4  -4 3985.80   81.79
   0   4   4 4182.68   81.69
   0  -4  -4 3429.56   85.49
   0   4  -4 3874.61   84.79
   0   4  -4 3970.90  101.99
   0  -4  -4 4090.19   83.19
   0  -4   4 4016.00   92.89
   0  -4  -4 3879.81   84.09
   0   4   4 3898.21   84.99
   0   4   4 3876.91   90.79
   0  -4   4 3943.31   86.39
   2   4  -4 3222.58   76.19
  -2  -4  -4 3271.77   72.99
   2  -4   4 3238.78   74.59
  -2  -4  -4 3292.97   69.19
   2  -4   4 3313.97   71.49
  -2   4   4 3337.07   78.29
  -2   4   4 3376.86   69.09
   2   4  -4 3319.07   70.69
   2   4  -4 3306.77   71.69
  -2  -4  -4 3321.57   77.59
   2  -4   4 3339.87   68.49
   2  -4  -4 3333.07   67.59
   2  -4  -4 3285.87   68.39
   2  -4  -4 3195.18   71.79
   2   4   4 3224.38   67.49
  -2  -4   4 3279.67   71.19
  -2   4  -4 3248.97   67.69
   2   4   4 3198.28   72.39
  -2   4  -4 3286.57   69.19
  -2  -4   4 3298.97   72.49
  -2  -4   4 3225.68   70.39
  -2   4  -4 3338.27   85.69
   2   4   4 3298.77   70.89
  -4  -4  -4 2170.58   55.89
   4   4  -4 2162.58   52.09
  -4   4   4 2178.88   66.49
  -4   4   4 2136.39   47.10
   4   4  -4 2233.38   48.00
  -4  -4  -4 1956.10   57.49
   4  -4   4 2180.88   57.59
   4   4  -4 2257.87   54.59
   4  -4   4 2125.09   53.39
   4   4  -4 2170.38   51.79
  -4  -4  -4 2113.99   51.29
  -4   4  -4 2086.59   47.40
  -4   4  -4 2037.20   45.50
   4   4   4 2070.89   53.39
   4  -4  -4 2119.09   50.89
   4  -4  -4 2114.09   49.00
   4  -4  -4 2113.89   56.39
   4   4   4 2107.89   47.00
  -4   4  -4 2158.08   47.40
  -4  -4   4 2173.78   49.80
  -4   4  -4 2199.68   78.39
  -4  -4   4 2166.08   50.39
  -6  -4  -4 1164.88   38.70
   6   4  -4 1145.09   35.00
   6  -4   4 1160.28   42.40
   6   4  -4 1192.48   38.60
  -6  -4  -4 1183.18   33.10
   6  -4   4 1237.18   37.40
  -6   4   4 1127.79   29.70
  -6   4   4 1161.68   58.39
  -6   4  -4 1155.98   29.20
   6  -4  -4 1127.89   34.10
   6   4   4 1149.78   32.00
   6  -4  -4 1116.69   41.90
   6   4   4 1125.49   40.80
  -6  -4   4 1181.58   34.10
  -6   4  -4 1146.59   75.89
  -6  -4   4 1186.28   32.30
   8  -4   4  540.65   42.40
   8   4  -4  613.14   32.20
  -8  -4  -4  564.04   25.70
  -8  -4  -4  593.64   31.80
  -8   4   4  629.34   71.09
   8   4   4  573.94   41.10
  -8  -4   4  534.25   24.30
   8  -4  -4  579.54   41.80
  -8   4  -4  560.54   69.19
  -8  -4   4  584.44   28.20
  -1  -5  -4  257.47   11.30
   1  -5   4  253.27   13.40
  -1   5   4  241.08   13.70
   1  -5   4  241.58   10.40
   1   5  -4  252.37   19.50
  -1   5   4  212.58   20.20
   1  -5   4  246.08    9.40
  -1  -5  -4  260.07   10.50
   1   5  -4  263.97   11.30
  -1   5   4  245.98   10.70
   1  -5  -4  243.48   11.10
   1   5   4  220.38   12.50
  -1   5  -4  253.77    8.60
  -1   5  -4  265.87   16.20
   1  -5  -4  243.08    8.90
  -1  -5   4  239.98   10.50
   1   5   4  269.17   10.20
   1  -5  -4  247.28   10.00
  -1  -5   4  246.78   12.70
   1  -5  -4  235.98   13.30
   1   5   4  242.78   11.90
  -1   5  -4  227.68   31.80
   3   5  -4  151.68   12.20
   3  -5   4  146.59   11.60
  -3   5   4  149.79   17.60
   3   5  -4  151.38   10.00
  -3  -5  -4  141.29    8.10
  -3  -5  -4  146.39   10.20
  -3  -5  -4  131.29   13.20
   3  -5   4  134.19   12.60
   3   5   4  130.99   10.50
  -3   5  -4  140.39    7.80
   3   5   4  141.69    6.70
   3  -5  -4  140.59   14.00
   3   5   4  163.18   12.50
   3  -5  -4  146.49    8.20
  -3   5  -4  139.09   19.90
   3  -5  -4  133.49    5.20
  -3  -5   4  140.59    9.20
  -3  -5   4  135.79    9.40
   3  -5  -4  135.09   10.20
  -5  -5  -4   40.50   10.10
   5   5  -4   53.59    9.60
  -5   5   4   38.60   17.60
   5   5  -4   51.69    8.30
   5  -5   4   47.80   10.70
   5  -5   4   42.40   12.00
  -5  -5  -4   46.40    7.90
   5   5   4   45.30   10.00
  -5   5  -4   42.80   23.50
  -5  -5   4   57.79    7.80
   5  -5  -4   54.39   12.80
   5   5   4   50.79    6.20
   5  -5  -4   53.59    8.60
  -5  -5   4   51.09    7.60
   7  -5   4   55.39   14.50
   7   5  -4   19.20   15.30
   7   5  -4   19.10   10.90
   7  -5   4   21.40   17.30
  -7   5   4   34.50   29.40
  -7  -5  -4   13.50   12.20
  -7  -5  -4   18.70    9.50
   7  -5  -4    7.70   18.10
   7   5   4   14.10   16.10
  -7   5  -4   25.60   39.80
  -7  -5   4   -1.20    9.10
  -7  -5   4   13.60    9.60
   7  -5  -4   12.20   11.40
   0   6   4 1691.63   40.50
   0   6  -4 1681.13   41.30
   0  -6  -4 1755.42   41.00
   0  -6   4 1697.73   38.80
   0  -6  -4 1726.33   42.30
   0  -6   4 1740.43   46.00
   0   6   4 1739.13   44.30
   0  -6  -4 1747.53   41.90
   0  -6   4 1668.33   41.00
   0   6  -4 1739.03   44.20
   0   6  -4 1687.73   62.69
   0   6   4 1757.82   61.29
   0  -6  -4 1734.43   40.90
  -2  -6  -4 1582.14   41.70
  -2  -6  -4 1533.45   37.40
  -2   6   4 1570.34   45.20
   2   6  -4 1556.24   38.80
  -2  -6  -4 1535.35   39.10
   2  -6   4 1508.05   43.20
   2   6  -4 1525.25   46.00
   2  -6   4 1538.85   37.80
  -2  -6   4 1502.55   36.70
   2  -6  -4 1540.05   43.80
   2   6   4 1503.95   35.50
  -2   6  -4 1535.25   48.70
   2   6   4 1537.45   37.10
  -2  -6   4 1556.24   38.60
   2  -6  -4 1542.25   40.60
   2  -6  -4 1507.05   34.70
  -2  -6   4 1542.95   40.50
   4  -6   4 1080.29   30.30
   4  -6   4 1091.69   36.80
   4   6  -4 1141.29   33.40
  -4  -6  -4 1117.19   27.10
  -4   6   4 1084.89   44.00
   4   6  -4 1034.70   46.30
  -4  -6  -4 1129.99   32.50
  -4  -6  -4 1106.99   36.20
   4   6  -4 1112.89   34.10
   4  -6  -4 1077.99   34.00
  -4  -6   4 1133.89   31.70
   4  -6  -4 1121.89   40.60
  -4   6  -4 1151.58   52.39
  -4  -6   4 1133.59   31.80
   6   6  -4  666.03   27.70
  -6  -6  -4  633.14   30.00
  -6   6   4  690.33   47.00
  -6  -6  -4  629.24   25.30
   6  -6   4  599.54   41.40
   6   6  -4  659.83   30.90
   6   6   4  680.23   34.00
  -6   6  -4  617.94   62.89
   6  -6  -4  681.13   38.40
  -6  -6   4  664.63   25.30
  -6  -6   4  670.83   26.90
   6  -6  -4  642.64   29.40
  -1  -7  -4   18.30    5.80
   1   7  -4   17.70   11.50
  -1   7   4   13.30    7.30
  -1  -7  -4   11.20    4.90
   1  -7   4    0.70    4.10
  -1  -7  -4   16.50    6.20
   1  -7   4    9.20    5.20
   1   7  -4   16.30    6.30
   1  -7   4    8.20    6.80
  -1  -7   4   11.00    6.80
   1  -7  -4   14.10    5.90
  -1  -7   4    5.80    4.50
   1  -7  -4   12.60    4.50
  -1   7  -4    9.30    8.00
  -1  -7   4   16.90    4.40
   1   7   4    7.10    5.70
   1  -7  -4   10.40    3.30
  -1   7  -4   21.10   22.20
   3   7  -4   17.80    6.70
   3   7  -4   12.40    8.40
  -3  -7  -4    5.30    6.00
  -3  -7  -4    5.70    5.60
  -3  -7  -4    3.00    7.50
   3  -7   4   13.60    6.60
  -3   7   4  -10.80    9.20
   3  -7   4   13.80    8.60
   3  -7  -4   20.00    4.30
  -3  -7   4    6.50    5.30
  -3   7  -4    9.10   13.80
  -3  -7   4    5.80    5.60
   3  -7  -4    4.30    6.40
   3   7   4    4.50    6.50
   3  -7  -4    5.60    9.20
   5  -7   4    6.80   11.90
  -5  -7  -4    6.90    7.80
  -5  -7  -4    6.70   10.10
  -5   7   4   21.50   17.10
   5   7  -4   -4.90    9.40
   5   7  -4    2.90    7.80
   5  -7  -4   -5.00   13.80
   5   7   4   13.00   10.50
  -5   7  -4   29.30   24.00
  -5  -7   4    6.10    7.80
   5  -7  -4   -3.10    9.20
  -5  -7   4    8.60    7.90
   7   7  -4   -4.40   20.60
  -7   7   4   -1.60   26.90
   7   7   4    9.90   18.50
  -7   7  -4   50.49   38.90
   0  -8  -4 1564.94   44.30
   0   8  -4 1573.54   44.50
   0  -8  -4 1571.84   36.90
   0  -8   4 1573.14   41.20
   0   8   4 1574.94   45.10
   0  -8  -4 1585.24   39.90
   0   8   4 1565.24   57.09
   0   8  -4 1615.64   66.69
   0  -8   4 1569.84   46.70
   0  -8   4 1560.14   37.40
   2  -8   4 1355.26   37.40
   2   8  -4 1408.66   39.70
   2  -8   4 1362.76   45.00
  -2  -8  -4 1398.46   38.90
  -2   8   4 1381.06   44.90
  -2  -8  -4 1406.06   38.10
   2   8  -4 1484.75   48.60
  -2  -8  -4 1384.26   38.30
   2   8   4 1363.76   35.00
  -2   8  -4 1421.46   47.20
  -2  -8   4 1416.26   35.80
   2  -8  -4 1407.26   34.10
  -2  -8   4 1453.05   38.80
  -2   8  -4 1296.67   83.99
   2   8   4 1408.36   41.50
  -2  -8   4 1374.06   41.60
   2  -8  -4 1376.06   42.30
   4   8  -4 1008.50   35.20
  -4   8   4 1019.70   44.70
   4  -8   4  976.20   40.80
  -4  -8  -4 1016.20   35.30
  -4  -8  -4 1016.70   33.80
   4   8  -4 1037.80   36.70
   4   8   4 1037.80   37.90
   4  -8  -4 1045.70   38.20
  -4   8  -4 1012.20   50.19
  -4  -8   4  981.70   33.00
  -4  -8   4 1022.50   31.80
   6   8  -4  596.64   30.40
  -6  -8  -4  564.64   28.10
   6  -8   4  609.44   38.80
  -6  -8  -4  611.64   33.20
  -6   8   4  572.04   44.90
   6   8  -4  545.05   37.50
   6   8   4  512.95   35.60
   6  -8  -4  583.84   46.30
  -6  -8   4  604.54   28.80
   6  -8  -4  541.85   35.00
  -6  -8   4  580.74   28.70
  -6   8  -4  565.24   58.79
   1  -9   4   16.30    8.20
   1  -9   4    2.00   10.70
  -1   9   4   21.20   10.40
   1   9  -4   20.70    8.90
   1   9  -4   32.00   16.70
  -1   9   4   30.50   27.80
  -1  -9  -4   20.50    9.00
  -1  -9  -4   13.60    7.20
  -1   9  -4   15.20   10.70
   1  -9  -4   12.80    6.60
  -1  -9   4    3.70    7.20
  -1   9  -4    2.70   28.60
   1   9   4    8.40    8.50
  -1  -9   4    8.90   10.20
   1   9   4   19.30    8.80
  -3   9   4   -2.10   12.60
  -3  -9  -4    7.90    8.40
   3  -9   4    3.30   13.10
   3   9  -4   -4.90   11.80
   3   9  -4   12.60   11.10
  -3  -9  -4   -2.90    9.20
   3  -9  -4    5.90   10.50
  -3   9  -4   -2.30   16.30
   3   9   4   10.70   11.00
  -3  -9   4   11.00    8.30
  -3   9  -4    5.30   45.10
  -3  -9   4   11.70    9.40
  -5  -9  -4   32.50   12.10
   5   9  -4  -18.00   15.60
  -5   9   4   21.80   20.70
  -5  -9  -4    4.60   14.10
   5   9  -4   14.00   13.40
   5  -9   4   12.20   17.40
   5  -9  -4   16.00   14.80
  -5  -9   4   10.60   11.90
   5   9   4   13.50   16.00
  -5   9  -4  -33.30   23.90
  -5  -9   4   15.90   12.20
   0 -10  -4  548.75   23.70
   0 -10   4  582.24   26.00
   0 -10   4  631.44   33.80
   0  10  -4  585.04   29.60
   0 -10  -4  576.14   30.10
   0  10   4  571.54   30.50
   0  10  -4  596.54   51.79
  -2 -10  -4  496.55   25.10
   2 -10   4  513.75   33.70
  -2 -10  -4  447.76   30.50
  -2  10   4  487.25   30.20
   2  10  -4  539.55   27.80
   2  10  -4  566.04   38.10
  -2  10   4  753.12  109.29
  -2  10  -4  502.65   34.20
   2  10   4  505.95   29.00
  -2 -10   4  498.45   30.50
  -2 -10   4  503.75   25.70
   2 -10  -4  434.16   30.60
  -2  10  -4  434.46   55.59
  -1  11   4   -8.20   14.50
   1 -11   4   29.30   18.10
  -1 -11  -4   -4.50   12.00
  -1 -11  -4   11.70   17.20
   1  11  -4   24.30   15.30
   1  11  -4    9.80   23.30
   1  11   4  -17.60   13.10
  -1  11  -4    2.40   15.70
   1 -11  -4    7.70   17.00
  -1 -11   4   13.00   18.10
   1   0  -5 5599.94  119.09
  -1   0   5 5823.32  120.29
  -1   0  -5 5747.12  121.19
  -1   0  -5 5896.81  118.99
  -1   0   5 5840.42  120.89
  -1   0   5 5653.73  116.99
  -1   0   5 6049.00  130.39
   1   0  -5 5803.42  119.39
  -1   0  -5 5911.81  117.99
   1   0   5 5480.85  120.49
  -1   0  -5 5948.00  120.49
  -1   0   5 5793.72  119.49
   1   0   5 5783.12  118.99
  -1   0  -5 5825.42  127.39
  -1   0  -5 5866.91  127.79
   1   0  -5 5777.62  123.89
   1   0  -5 5709.03  118.99
   1   0   5 5775.62  121.39
  -3   0   5 3470.85   72.69
   3   0  -5 3436.16   69.89
  -3   0  -5 3469.75   71.29
  -3   0  -5 3371.16   80.39
   3   0  -5 3350.66   72.59
  -3   0   5 3396.56   81.79
  -3   0  -5 3298.17   73.99
  -3   0   5 3374.16   71.09
   3   0  -5 3307.07   72.99
  -3   0  -5 3393.76   71.59
   3   0   5 3434.76   73.29
   3   0   5 2940.21   83.29
  -5   0   5 1508.25   35.30
   5   0  -5 1504.45   35.60
   5   0   5 1531.35   40.80
  -5   0  -5 1524.55   43.90
  -5   0   5 1477.75   36.80
  -5   0  -5 1547.45   33.30
  -5   0  -5 1582.04   39.10
  -5   0  -5 1507.35   43.70
   5   0  -5 1529.55   40.50
   5   0  -5 1499.75   36.00
  -7   0   5  644.34   23.10
  -7   0  -5  649.04   27.40
  -7   0  -5  660.53   21.20
   7   0   5  677.63   29.90
   7   0  -5  665.43   29.50
   0   1  -5 2183.58   43.00
   0   1  -5 2121.29   50.99
   0  -1  -5 2083.19   45.00
   0  -1   5 2029.50   58.59
   0  -1  -5 2141.79   46.40
   0  -1  -5 2052.69   43.50
   0   1  -5 2090.49   44.90
   0   1   5 2097.99   45.60
   0   1   5 2071.39   44.10
   0   1   5 2062.89   47.10
   0  -1  -5 2031.40   48.20
   0   1   5 2179.88   52.09
   0  -1  -5 2095.49   47.20
   0   1  -5 2174.58   47.50
   0  -1   5 2097.49   46.40
   0  -1   5 2074.49   46.80
   0   1  -5 2154.88   46.30
  -2   1   5 1668.33   42.70
   2   1  -5 1669.13   43.50
  -2   1   5 1688.73   38.30
  -2  -1  -5 1725.53   41.00
  -2   1   5 1675.03   37.80
  -2  -1  -5 1714.93   38.10
  -2   1   5 1690.03   38.20
  -2  -1  -5 1705.33   35.90
   2   1  -5 1639.24   39.20
  -2   1   5 1722.03   43.80
   2  -1   5 1662.43   38.90
  -2  -1  -5 1655.63   39.50
   2   1  -5 1742.83   37.30
   2  -1   5 1672.43   39.40
  -2  -1  -5 1658.63   46.30
   2  -1  -5 1680.33   39.20
   2   1   5 1670.23   39.40
   2   1   5 1661.13   36.60
  -2   1  -5 1734.23   39.30
  -2   1  -5 1710.33   39.30
  -2  -1   5 1797.52   36.20
  -2   1  -5 1726.73   39.10
  -2   1  -5 1708.93   39.90
  -2   1  -5 1732.63   38.70
   2  -1  -5 1724.73   37.40
   2  -1  -5 1739.93   37.10
   2  -1  -5 1642.14   38.30
  -2  -1   5 1639.34   37.80
  -2  -1   5 1637.14   37.90
  -4   1   5 1036.40   25.60
   4   1  -5 1005.00   28.10
  -4  -1  -5  990.40   26.00
  -4   1   5 1018.00   45.60
  -4  -1  -5 1023.90   25.30
  -4  -1  -5 1054.49   29.50
   4  -1   5 1039.80   29.80
   4   1  -5 1015.20   25.80
  -4  -1  -5 1005.20   33.90
  -4  -1  -5 1051.19   22.90
  -4   1   5 1056.09   25.00
   4  -1  -5 1035.80   23.00
   4  -1  -5  976.20   28.30
  -4   1  -5 1007.90   31.70
  -4   1  -5 1031.50   25.20
  -4   1  -5 1017.60   32.90
  -4  -1   5 1033.40   26.40
   4   1   5 1067.59   27.40
   4  -1  -5 1006.60   25.60
  -4  -1   5 1050.99   25.60
   4   1   5 1000.30   31.10
  -4   1  -5  971.40   29.10
  -6  -1  -5  563.14   19.20
   6   1  -5  533.15   16.20
   6   1  -5  514.45   22.10
  -6   1   5  528.95   18.30
  -6  -1  -5  522.25   25.40
   6  -1   5  556.34   24.80
  -6   1  -5  556.84   18.10
   6  -1  -5  547.25   17.50
  -6  -1   5  526.85   17.50
  -6   1  -5  528.45   22.50
   6  -1  -5  554.04   24.00
  -6  -1   5  546.15   19.60
   6   1   5  548.35   22.00
   6   1   5  511.85   27.80
  -8  -1  -5  255.97   22.60
  -8   1   5  284.57   18.60
   8   1  -5  202.08   24.30
  -8   1   5  226.18   49.70
  -8   1  -5  280.77   21.90
  -8  -1   5  259.37   19.50
   8   1   5  195.88   27.00
   8  -1  -5  273.27   27.80
  -1  -2  -5  926.21   22.80
  -1   2   5  960.10   21.10
   1   2  -5  876.01   26.50
  -1   2   5  901.71   23.50
   1  -2   5  889.21   23.80
   1   2  -5  940.01   20.00
   1   2  -5  953.60   24.70
   1  -2   5  904.41   23.30
   1  -2   5  902.81   24.30
  -1  -2  -5  924.51   22.70
  -1  -2  -5  922.31   23.70
  -1   2   5  910.21   23.40
  -1  -2  -5  909.31   28.40
   1   2  -5  917.01   22.20
   1   2  -5  932.71   22.40
  -1   2   5  907.41   25.20
   1  -2  -5  889.71   29.80
  -1   2  -5  940.71   22.90
  -1   2  -5  918.01   32.00
   1  -2  -5  906.31   23.30
   1  -2  -5  902.31   23.10
  -1  -2   5  912.41   21.50
  -1   2  -5  905.31   22.30
  -1   2  -5  936.91   24.50
   1  -2  -5  922.71   22.20
  -1  -2   5  908.01   22.10
   1   2   5  898.11   22.20
  -1   2  -5  944.01   25.30
   1  -2  -5  947.61   22.10
  -1  -2   5  904.11   22.60
  -1  -2   5  903.71   34.70
   1   2   5  940.21   26.60
  -1   2  -5  870.31   40.40
   3  -2   5  743.93   22.50
   3   2  -5  799.92   22.50
   3   2  -5  768.12   20.80
  -3  -2  -5  726.13   29.30
  -3  -2  -5  760.32   18.90
   3   2  -5  782.92   25.20
  -3  -2  -5  773.62   18.10
   3  -2   5  742.23   23.90
  -3  -2  -5  740.93   24.00
  -3  -2  -5  824.62   19.20
  -3   2   5  763.62   32.00
   3   2  -5  757.22   22.10
  -3   2   5  767.32   19.90
  -3   2  -5  760.72   21.70
   3  -2  -5  738.63   22.20
   3   2   5  775.02   18.90
  -3  -2   5  740.73   20.30
   3  -2  -5  781.82   19.90
   3   2   5  754.22   22.80
  -3   2  -5  770.92   21.50
   3  -2  -5  777.52   17.30
  -3  -2   5  726.23   19.80
   3  -2  -5  722.83   20.40
  -3  -2   5  790.32   19.80
  -5   2   5  512.25   16.10
   5  -2   5  490.45   21.80
  -5  -2  -5  485.25   18.20
   5  -2   5  497.75   18.70
  -5  -2  -5  504.05   23.70
   5   2  -5  487.95   19.00
   5   2  -5  497.75   19.00
   5   2  -5  493.45   14.80
  -5   2   5  454.25   37.80
  -5  -2   5  514.65   16.20
  -5  -2   5  484.65   17.60
  -5   2  -5  434.56   19.20
   5  -2  -5  515.35   21.50
  -5   2  -5  508.55   20.50
   5   2   5  465.55   22.30
   5  -2  -5  515.45   16.70
   5   2   5  510.95   18.20
  -5   2  -5  518.15   19.80
  -7  -2  -5  270.77   32.00
  -7  -2  -5  262.97   15.80
  -7   2   5  278.67   15.60
  -7   2   5  235.38   39.60
   7  -2   5  291.57   24.60
  -7  -2   5  224.18   24.20
   7  -2  -5  322.77   24.20
  -7   2  -5  244.48   17.40
   7   2   5  313.47   20.90
  -7  -2   5  272.17   15.50
   7   2   5  233.48   26.30
   7  -2  -5  263.57   15.90
   0   3  -5 2576.04   54.69
   0   3   5 2516.25   57.29
   0  -3   5 2572.34   58.49
   0  -3  -5 2516.85   59.39
   0  -3  -5 2661.63   56.59
   0   3   5 2522.05   56.29
   0   3  -5 2576.34   56.29
   0   3  -5 2543.35   58.09
   0   3  -5 2544.25   55.39
   0   3  -5 2553.64   70.59
   0  -3  -5 2604.14   54.19
   0  -3  -5 2543.35   55.79
   0  -3  -5 2520.65   59.49
   0  -3   5 2564.54   55.39
   0   3   5 2514.45   56.09
   0  -3   5 2647.83   63.69
   0  -3   5 2598.24   56.39
   0   3   5 2584.34   52.59
   2   3  -5 2102.89   48.50
   2   3  -5 2104.09   45.20
  -2  -3  -5 2045.20   49.99
   2  -3   5 2065.59   48.30
   2  -3   5 2011.00   45.90
   2   3  -5 2075.99   50.59
  -2   3   5 2065.19   52.09
  -2   3   5 2029.70   46.50
  -2  -3  -5 2165.38   57.89
  -2  -3  -5 2090.89   44.70
   2  -3   5 2049.70   49.20
  -2   3   5 2051.79   45.50
   2  -3  -5 2099.29   45.90
  -2  -3   5 2137.09   45.70
  -2   3  -5 2067.89   45.60
  -2  -3   5 2017.00   46.40
  -2  -3   5 2042.90   46.10
   2  -3  -5 2071.29   46.80
   2   3   5 2071.69   47.70
   2  -3  -5 2047.30   44.30
  -2   3  -5 2050.39   45.60
   2  -3  -5 2054.29   47.10
   2  -3  -5 2076.59   48.60
   2   3   5 2078.69   49.90
  -2   3  -5 2070.79   63.39
  -4  -3  -5 1201.98   32.90
  -4   3   5 1213.98   29.10
   4   3  -5 1222.18   32.90
   4   3  -5 1168.98   32.00
  -4  -3  -5 1148.99   31.50
   4  -3   5 1191.08   36.20
   4   3  -5 1200.48   31.50
   4   3  -5 1197.58   31.90
  -4  -3  -5 1157.68   37.90
   4  -3   5 1205.08   33.10
  -4   3   5 1147.99   45.60
   4   3   5 1221.18   28.40
  -4   3  -5 1137.29   28.50
  -4  -3   5 1196.38   30.70
   4   3   5 1176.98   34.00
   4  -3  -5 1158.48   30.50
  -4   3  -5 1106.19   31.00
  -4   3  -5 1174.58   33.90
   4  -3  -5 1139.09   34.50
  -4  -3   5 1212.78   30.00
   4  -3  -5 1139.59   30.10
   6   3  -5  602.64   23.50
   6  -3   5  548.65   28.80
  -6   3   5  599.74   19.30
   6  -3   5  587.94   23.60
   6   3  -5  586.04   26.40
  -6  -3  -5  542.35   26.90
  -6   3   5  590.14   45.60
  -6  -3  -5  595.94   21.50
  -6   3  -5  607.14   18.00
   6   3   5  607.34   22.00
  -6  -3   5  599.84   20.10
  -6  -3   5  575.74   21.80
   6  -3  -5  580.64   28.40
   6   3   5  616.24   29.30
   6  -3  -5  568.94   21.10
  -6   3  -5  595.14   21.40
   8   3  -5  281.37   26.50
   8  -3   5  254.37   35.10
  -8   3   5  227.48   47.50
  -8  -3  -5  282.97   25.90
  -8  -3  -5  311.97   20.50
   8  -3  -5  269.37   33.20
  -8   3  -5  178.28   58.99
  -8  -3   5  288.57   22.00
   8   3   5  246.78   33.90
  -1  -4  -5 2048.70   48.80
   1   4  -5 2048.70   45.30
  -1   4   5 2026.30   48.80
   1  -4   5 2038.60   45.70
  -1   4   5 2071.19   45.50
   1   4  -5 1996.30   55.79
   1  -4   5 1981.80   48.30
  -1   4   5 2076.29   44.40
   1  -4   5 2026.10   49.60
  -1  -4  -5 2056.39   45.60
  -1  -4  -5 2086.79   57.79
  -1   4  -5 2069.89   53.29
  -1   4  -5 2055.79   44.00
   1  -4  -5 2017.40   46.60
   1   4   5 2050.69   42.80
   1  -4  -5 2116.99   48.00
  -1  -4   5 2071.39   50.39
   1  -4  -5 2034.70   46.80
   1   4   5 2037.90   47.20
  -1   4  -5 1999.00   73.49
  -1  -4   5 2076.49   48.90
   1  -4  -5 2095.19   45.00
  -1  -4   5 1851.31   45.60
   1   4   5 2092.89   48.80
   3  -4   5 1420.26   39.00
   3   4  -5 1440.76   58.09
  -3  -4  -5 1491.05   32.20
  -3   4   5 1477.25   45.20
   3   4  -5 1408.96   38.20
  -3   4   5 1442.96   34.00
  -3  -4  -5 1395.76   42.70
  -3  -4  -5 1449.46   37.90
   3  -4   5 1414.66   37.00
   3   4  -5 1448.66   35.70
   3  -4  -5 1405.76   36.00
   3   4   5 1498.55   39.80
  -3   4  -5 1401.06   54.79
   3   4   5 1437.66   37.60
  -3  -4   5 1429.96   35.20
   3   4   5 1531.55   31.30
   3  -4  -5 1445.46   32.30
   3  -4  -5 1433.36   30.40
   3  -4  -5 1490.05   31.60
  -3  -4   5 1413.26   35.10
   3  -4  -5 1428.66   39.90
  -3   4  -5 1350.46   32.90
  -3   4  -5 1382.46   32.80
   5  -4   5  807.52   32.20
  -5   4   5  803.12   28.50
   5  -4   5  828.82   28.50
   5   4  -5  815.02   22.60
   5   4  -5  833.02   27.40
  -5  -4  -5  790.12   31.30
  -5  -4  -5  822.52   26.10
   5   4  -5  788.82   26.60
  -5   4   5  760.52   42.30
   5   4   5  764.72   29.70
  -5   4  -5  800.12   27.70
  -5   4  -5  795.02   28.90
  -5  -4   5  806.52   25.10
   5   4   5  801.22   22.80
   5  -4  -5  748.93   31.30
   5  -4  -5  811.62   25.80
  -5   4  -5  700.33   57.89
  -5  -4   5  799.42   23.90
  -7  -4  -5  343.07   26.40
   7  -4   5  446.46   25.60
  -7  -4  -5  412.26   20.90
  -7   4   5  346.37   40.50
   7   4  -5  377.96   23.10
   7  -4   5  364.26   32.70
   7  -4  -5  424.56   22.90
   7   4   5  349.57   31.00
  -7  -4   5  362.26   21.70
   7  -4  -5  376.06   31.60
  -7   4  -5  363.66   58.69
  -7  -4   5  406.06   20.10
   0   5   5  902.61   40.40
   0   5  -5  953.20   24.10
   0   5  -5  895.11   26.20
   0  -5  -5  911.01   24.70
   0   5   5  891.91   26.10
   0  -5  -5  930.81   25.00
   0  -5  -5  951.10   31.70
   0   5   5  947.01   22.10
   0   5  -5  892.01   41.90
   0  -5  -5  933.11   25.20
   0  -5   5  895.11   23.20
   0  -5   5  892.71   24.60
  -2  -5  -5  836.92   29.50
   2   5  -5  784.12   28.30
  -2  -5  -5  688.33   24.60
  -2  -5  -5  774.22   24.20
   2  -5   5  792.82   23.30
   2  -5   5  813.52   19.90
  -2   5   5  787.12   27.60
   2   5  -5  798.32   21.90
  -2   5  -5  804.62   18.70
   2   5   5  853.91   19.50
   2  -5  -5  783.62   23.50
   2  -5  -5  790.12   26.70
  -2  -5   5  778.92   22.50
  -2  -5   5  759.12   21.50
   2  -5  -5  796.12   18.50
   2   5   5  771.92   23.80
   2  -5  -5  810.32   20.10
   2   5   5  797.72   17.80
  -2   5  -5  815.92   34.30
  -4   5   5  554.04   31.80
  -4  -5  -5  561.74   25.20
  -4  -5  -5  546.45   21.00
   4   5  -5  631.94   29.90
   4   5  -5  573.14   20.70
  -4   5   5  567.24   16.40
   4   5  -5  588.94   22.20
   4  -5   5  559.64   24.00
  -4  -5  -5  585.94   15.10
   4   5   5  568.84   23.20
   4  -5  -5  561.04   26.50
   4  -5  -5  566.24   21.30
  -4  -5   5  592.14   20.00
   4   5   5  570.84   15.90
  -4  -5   5  569.24   19.70
  -4   5  -5  554.94   15.90
  -4   5  -5  513.95   41.90
  -6   5   5  320.47   37.10
   6   5  -5  300.77   19.20
   6   5  -5  356.96   23.10
   6  -5   5  303.67   26.30
   6  -5   5  272.87   22.60
  -6  -5  -5  337.17   18.40
  -6  -5  -5  328.17   24.10
  -6  -5   5  346.47   19.10
  -6   5  -5  256.77   50.79
   6   5   5  299.67   25.50
   6  -5  -5  270.27   39.80
   6  -5  -5  293.67   18.90
  -6  -5   5  291.87   17.30
  -1  -6  -5 1036.30   28.80
  -1  -6  -5 1061.49   32.40
   1   6  -5 1037.40   28.30
   1  -6   5 1018.80   28.10
   1  -6   5 1009.30   25.90
   1  -6   5  985.00   31.90
   1   6  -5  998.10   40.10
  -1   6   5 1033.50   31.70
  -1  -6  -5 1038.10   28.00
  -1  -6   5 1009.10   28.10
  -1   6  -5 1023.50   56.59
  -1   6  -5 1029.10   26.20
   1  -6  -5 1049.00   28.60
   1  -6  -5 1040.20   26.70
  -1   6  -5 1044.10   33.70
  -1  -6   5  999.20   31.20
   1  -6  -5 1047.80   25.40
   1   6   5 1085.89   25.60
   1   6   5 1023.80   29.80
   1   6   5 1024.50   28.10
  -1  -6   5 1040.50   26.40
   1  -6  -5 1045.90   29.70
   3   6  -5  801.02   24.20
   3  -6   5  706.53   28.40
  -3  -6  -5  799.62   22.30
  -3   6   5  764.22   31.50
  -3  -6  -5  801.52   25.70
  -3  -6  -5  815.82   29.70
   3  -6   5  793.02   25.00
   3   6  -5  801.32   29.20
   3   6   5  764.42   26.40
   3  -6  -5  793.22   26.40
  -3  -6   5  792.52   24.50
  -3  -6   5  778.12   23.30
   3  -6  -5  765.42   30.60
   3  -6  -5  785.32   18.70
   3   6   5  765.42   18.50
  -3   6  -5  751.82   39.40
   5  -6   5  459.45   25.40
  -5  -6  -5  431.06   25.50
  -5   6   5  477.35   34.90
   5   6  -5  434.16   22.50
   5   6  -5  470.05   21.60
  -5  -6  -5  482.55   21.10
   5  -6  -5  464.95   30.00
  -5   6  -5  461.35   47.40
   5   6   5  461.25   24.90
  -5  -6   5  487.05   20.90
   5  -6  -5  476.65   22.30
  -5  -6   5  456.65   19.90
  -7  -6  -5  216.68   26.30
   7   6  -5  293.57   33.00
   7   6  -5  252.87   23.50
  -7  -6  -5  204.68   20.80
   7  -6   5  326.87   31.40
  -7   6   5  217.98   35.90
   7   6   5  233.38   31.40
  -7  -6   5  194.88   21.50
   7  -6  -5  223.28   28.60
  -7   6  -5  263.87   53.19
  -7  -6   5  250.77   21.40
   7  -6  -5  192.28   27.00
   0   7  -5  685.63   43.50
   0  -7   5  646.14   22.10
   0   7   5  691.73   24.90
   0  -7  -5  696.23   21.70
   0  -7  -5  713.73   23.80
   0   7   5  738.53   37.00
   0   7  -5  700.83   24.60
   0  -7   5  732.43   22.80
   0  -7   5  706.53   27.20
  -2  -7  -5  636.84   21.40
  -2   7   5  624.64   26.50
   2   7  -5  615.74   21.40
  -2  -7  -5  640.84   24.30
   2  -7   5  620.14   26.90
   2   7  -5  621.14   29.90
  -2  -7  -5  637.64   22.20
   2  -7   5  604.94   21.40
  -2  -7   5  626.34   24.10
  -2   7  -5  572.04   61.79
  -2   7  -5  659.73   30.50
  -2  -7   5  617.04   19.80
   2   7   5  617.44   23.50
   2   7   5  635.24   17.50
   2  -7  -5  600.64   23.40
   2  -7  -5  625.54   18.00
  -2  -7   5  625.34   21.80
  -4  -7  -5  446.36   24.30
   4   7  -5  443.96   23.30
  -4   7   5  395.56   28.30
   4  -7   5  435.36   25.60
   4   7  -5  511.45   44.60
   4   7  -5  434.36   21.30
  -4  -7  -5  437.16   20.70
   4  -7  -5  445.16   22.70
  -4  -7   5  461.45   19.00
   4  -7  -5  410.26   27.90
  -4  -7   5  420.26   19.70
   4   7   5  436.56   22.40
  -4   7  -5  455.45   38.60
   6  -7   5  240.88   29.80
  -6  -7  -5  237.88   20.30
  -6   7   5  171.78   29.20
  -6  -7  -5  256.67   24.70
   6   7  -5  219.78   22.20
   6   7  -5  238.88   26.50
   6  -7  -5  240.88   34.40
   6   7   5  235.18   28.60
  -6  -7   5  283.17   20.80
   6  -7  -5  241.88   25.50
  -6  -7   5  256.67   20.80
  -6   7  -5  286.27   41.40
   1   8  -5  389.36   31.20
  -1  -8  -5  434.06   20.00
  -1  -8  -5  423.26   18.00
   1   8  -5  404.16   19.10
  -1   8   5  325.27   40.00
   1  -8   5  400.56   23.10
  -1  -8  -5  408.86   17.80
  -1   8   5  425.96   21.80
   1  -8   5  406.56   18.30
   1  -8  -5  399.36   15.70
  -1   8  -5  397.76   23.60
  -1  -8   5  399.26   15.70
   1   8   5  431.36   18.50
   1  -8  -5  381.76   19.60
  -1  -8   5  383.46   18.10
  -1  -8   5  409.66   22.50
  -1   8  -5  346.47   45.70
   1   8   5  394.86   20.50
  -3  -8  -5  334.57   20.40
   3   8  -5  332.87   23.90
  -3  -8  -5  319.67   18.60
   3  -8   5  308.77   26.90
   3  -8   5  339.07   18.70
   3   8  -5  335.97   19.50
  -3  -8   5  329.37   17.20
   3  -8  -5  315.77   21.20
  -3   8  -5  281.57   29.00
   3   8   5  292.27   22.40
  -3   8  -5  299.27   81.29
  -3  -8   5  336.17   19.00
   5   8  -5  194.78   22.80
   5  -8   5  259.77   30.00
   5   8  -5  228.48   21.70
  -5  -8  -5  237.58   25.30
  -5   8   5  252.07   32.70
  -5  -8  -5  234.38   20.10
   5  -8  -5  186.08   25.90
  -5   8  -5  206.28   32.30
   5  -8  -5  230.98   24.80
  -5  -8   5  215.98   20.50
  -5  -8   5  215.88   20.40
   5   8   5  235.48   25.20
   0   9  -5  431.36   23.40
   0  -9  -5  486.05   19.50
   0   9   5  472.85   24.70
   0  -9   5  450.35   21.10
   0   9   5  463.45   44.10
   0  -9  -5  471.95   24.60
  -2   9   5  342.57   58.09
  -2  -9  -5  418.46   22.40
   2  -9   5  399.26   28.40
   2  -9   5  383.96   21.50
  -2   9   5  412.26   26.30
   2   9  -5  414.56   21.50
  -2  -9  -5  389.86   20.30
   2   9  -5  419.46   31.50
  -2  -9  -5  389.86   20.50
  -2  -9   5  436.16   24.50
  -2   9  -5  400.46   49.80
  -2  -9   5  429.26   21.20
  -2   9  -5  397.26   32.70
   2  -9  -5  374.56   24.90
  -2  -9   5  389.96   18.70
   2   9   5  386.96   23.40
   4   9  -5  273.47   25.30
  -4   9   5  263.27   30.40
  -4  -9  -5  338.47   25.00
   4  -9   5  265.87   30.90
  -4  -9  -5  312.47   21.70
   4   9  -5  307.47   26.80
  -4  -9   5  329.17   22.10
   4  -9  -5  285.87   27.10
   4   9   5  298.77   25.70
  -4  -9   5  286.07   22.60
  -4   9  -5  366.36   75.99
  -4   9  -5  289.87   39.40
  -1 -10  -5  376.86   25.80
  -1 -10  -5  345.37   21.40
   1  10  -5  416.96   43.00
   1 -10   5  357.86   30.50
   1 -10   5  379.46   23.80
  -1  10   5  359.26   26.70
   1  10  -5  304.57   23.70
   1 -10  -5  416.86   19.20
  -1 -10   5  352.16   28.00
   1 -10  -5  369.86   26.80
  -1  10  -5  359.46   27.50
  -1  10  -5  293.07   44.50
  -1 -10   5  389.46   23.70
   1  10   5  370.86   25.50
  -3  10   5  286.27   28.60
   3  10  -5  263.57   31.00
  -3 -10  -5  335.67   23.10
   3 -10   5  268.07   32.00
   3  10  -5  254.27   26.00
  -3  10  -5  243.08   58.99
   3  10   5  306.07   26.60
   3 -10  -5  293.27   29.60
  -3  10  -5  289.67   35.10
  -3 -10   5  272.37   23.40
   0  11  -5  110.79   18.30
   0  11   5  136.39   19.10
   0   0  -6  664.63   18.00
   0   0  -6  655.63   18.80
   0   0  -6  629.94   23.60
   0   0  -6  664.53   17.80
   0   0   6  667.73   14.80
   0   0   6  630.44   18.80
   0   0   6  672.83   25.00
   0   0   6  645.74   19.40
  -2   0   6  516.85   13.50
   2   0  -6  495.55   14.80
   2   0  -6  457.65   14.40
  -2   0  -6  502.35   15.80
   2   0  -6  517.85   14.30
  -2   0   6  488.35   14.60
  -2   0  -6  476.35   23.10
  -2   0   6  501.85   17.00
  -2   0  -6  495.45   17.40
   2   0   6  477.95   16.10
  -2   0   6  482.65   15.00
  -2   0  -6  489.75   16.20
  -2   0   6  473.95   26.30
  -2   0  -6  504.55   14.30
   2   0  -6  478.05   17.50
   2   0   6  484.85   16.10
  -2   0  -6  505.85   14.30
  -2   0   6  487.85   17.40
  -4   0  -6  288.27   20.90
   4   0   6  242.28   13.50
  -4   0  -6  271.77   11.00
   4   0   6  260.17   15.40
   4   0  -6  268.47   12.70
  -4   0   6  278.47   11.40
  -4   0   6  265.97   11.10
  -4   0  -6  258.27   21.50
  -4   0  -6  262.97   16.10
   4   0  -6  276.57   10.30
   4   0  -6  284.47   11.50
  -6   0  -6  145.79   12.40
  -6   0  -6  159.78   16.80
   6   0  -6  142.89   10.00
   6   0   6  142.29   15.80
  -6   0   6  145.09   11.50
  -6   0   6  191.58   15.20
  -6   0  -6  168.28   17.50
   6   0  -6  129.79   13.70
  -8   0  -6   36.40   13.40
   8   0  -6   51.09   14.80
  -8   0   6   95.69   50.29
   8   0   6   50.79   16.60
  -8   0   6   61.49   11.30
  -1   1   6 3017.70   65.19
  -1   1   6 3110.39   68.39
  -1  -1  -6 3254.27   70.99
  -1   1   6 3194.88   66.89
  -1  -1  -6 3126.69   68.29
   1   1  -6 3012.60   68.59
  -1   1   6 3171.38   75.29
  -1  -1  -6 3067.69   64.89
   1   1  -6 3055.39   66.69
   1  -1   6 3101.69   68.79
  -1  -1  -6 3187.58   65.69
   1   1  -6 2969.50   75.79
   1  -1   6 2987.20   69.29
   1   1  -6 3183.28   67.09
  -1   1   6 3123.89   67.99
   1   1   6 3006.00   68.89
  -1  -1   6 3027.00   67.89
  -1  -1   6 3104.49   67.19
  -1  -1   6 3241.78   75.09
   1  -1  -6 3047.20   65.59
   1  -1  -6 3263.87   67.09
   1  -1  -6 3091.39   69.59
   1   1   6 3275.17   79.29
  -1   1  -6 3214.58   67.89
  -1   1  -6 3261.27   69.19
   1  -1  -6 3260.97   73.29
   1  -1  -6 3130.19   67.79
  -1   1  -6 3276.47   65.49
  -1   1  -6 3134.79   68.19
  -1   1  -6 3063.29   79.79
  -1   1  -6 3129.49   68.69
   1   1   6 3069.39   66.09
   3   1  -6 2133.49   47.60
  -3  -1  -6 2078.19   45.80
  -3  -1  -6 2058.19   54.79
  -3  -1  -6 2142.39   50.69
  -3   1   6 2127.79   47.90
  -3   1   6 2088.69   47.50
   3   1  -6 1997.70   48.90
   3  -1   6 2093.59   50.29
  -3  -1  -6 2210.08   47.60
  -3   1   6 2166.28   57.79
   3   1  -6 2160.78   51.39
  -3   1   6 2208.28   50.09
  -3  -1   6 2100.19   47.70
  -3   1  -6 2108.29   48.80
  -3  -1   6 2172.18   46.50
   3  -1  -6 2225.18   45.70
   3  -1  -6 2145.19   49.40
   3   1   6 2209.08   47.60
  -3  -1   6 2032.70   47.60
  -3   1  -6 2089.79   49.00
   3  -1  -6 2127.49   48.60
   3   1   6 2111.69   50.99
  -5   1   6 1217.98   28.80
   5   1  -6 1207.88   29.10
  -5  -1  -6 1174.58   25.00
  -5   1   6 1179.68   30.20
   5   1  -6 1152.98   33.20
  -5  -1  -6 1153.58   39.20
  -5  -1  -6 1186.08   33.60
  -5   1   6 1168.98   53.99
   5  -1   6 1148.29   34.70
  -5  -1  -6 1104.19   26.00
   5   1   6 1191.98   32.70
   5  -1  -6 1139.89   27.20
   5   1   6 1160.98   37.70
  -5   1  -6 1152.98   33.90
   5  -1  -6 1183.08   30.00
   5  -1  -6 1185.78   34.60
  -5  -1   6 1172.48   31.00
  -5   1  -6 1138.09   37.50
  -5  -1   6 1172.28   29.50
  -7   1   6  569.94   21.90
   7   1  -6  576.74   27.50
  -7   1   6  597.04   58.99
   7  -1   6  576.14   29.50
  -7  -1  -6  549.05   29.10
  -7  -1  -6  572.94   21.60
   7  -1  -6  612.34   20.30
  -7  -1   6  571.54   25.70
  -7  -1   6  574.24   22.60
  -7   1  -6  517.55   26.00
   7  -1  -6  563.54   29.00
   7   1   6  579.44   28.20
  -7   1  -6  600.64   19.40
   0   2  -6  503.65   15.40
   0  -2  -6  549.85   16.40
   0   2  -6  499.95   13.50
   0   2  -6  520.45   23.40
   0  -2  -6  522.15   16.30
   0  -2  -6  532.95   16.60
   0  -2  -6  527.25   12.50
   0   2  -6  508.85   17.40
   0   2  -6  517.75   14.80
   0   2   6  524.25   14.10
   0  -2   6  511.85   16.10
   0  -2  -6  504.65   24.70
   0   2   6  527.15   19.90
   0   2   6  529.75   16.80
   0  -2  -6  540.65   16.70
   0  -2   6  522.55   15.70
   0   2   6  525.65   13.10
   2   2  -6  400.86   22.50
  -2   2   6  398.96   12.80
   2   2  -6  387.36   14.90
   2  -2   6  405.86   14.00
   2   2  -6  417.96   11.20
  -2   2   6  394.76   13.50
   2   2  -6  411.36   15.70
  -2   2   6  408.76   16.30
  -2  -2  -6  386.06   13.20
   2  -2   6  387.16   15.40
   2  -2  -6  389.36   12.30
   2   2   6  383.86   23.10
  -2   2  -6  406.76   14.30
  -2  -2   6  409.06   10.70
  -2   2  -6  383.56   14.10
  -2  -2   6  368.76   14.10
  -2   2  -6  401.16   14.20
   2  -2  -6  395.26   13.30
  -2   2  -6  378.26   16.50
   2  -2  -6  407.16   13.10
   2   2   6  395.76   13.70
   4  -2   6  225.48   14.60
  -4   2   6  223.48   10.30
   4   2  -6  236.68   13.10
  -4  -2  -6  222.98    8.50
  -4  -2  -6  230.68    7.50
   4  -2   6  230.28   12.60
  -4  -2  -6  243.68   18.50
  -4  -2  -6  219.48   13.60
  -4   2   6  250.77   24.20
   4   2  -6  206.68   11.70
  -4  -2  -6  227.78   11.60
   4   2   6  201.48   14.20
   4  -2  -6  213.98   10.70
   4  -2  -6  221.28   13.10
  -4  -2   6  235.28   11.00
  -4  -2   6  220.88   10.40
   4  -2  -6  224.08    7.00
  -4   2  -6  231.08   18.90
  -4   2  -6  173.88   21.50
   4   2   6  240.48   10.80
  -6  -2  -6  101.19   13.80
   6  -2   6  104.49   13.90
  -6  -2  -6  117.19   12.40
  -6   2   6  104.39   10.20
   6   2  -6  118.69   12.80
  -6   2   6   96.29   24.80
  -6   2  -6  116.99   14.60
   6  -2  -6  131.59   10.70
  -6  -2   6  114.99   11.60
  -6   2  -6  122.99   12.70
   6  -2  -6  120.09   15.60
   6   2   6  131.19   18.00
  -6  -2   6  107.29   10.50
   6   2   6  100.49   13.70
  -8  -2  -6   66.79   18.20
   8  -2   6   58.69   20.10
  -8  -2  -6   23.70   14.60
  -8   2   6   56.19   12.10
  -8   2   6   62.39   39.20
   8   2  -6   23.80   13.50
   8  -2  -6   27.80   16.30
  -8  -2   6   56.49   12.10
  -8   2  -6   60.19   14.30
  -1   3   6 3531.45   72.19
  -1   3   6 3379.76   75.29
   1   3  -6 3396.06   81.59
   1  -3   6 3435.16   75.09
   1  -3   6 3459.35   77.49
   1   3  -6 3473.95   71.69
  -1   3   6 3399.66   75.29
  -1  -3  -6 3407.26   74.09
  -1  -3  -6 3558.94   80.89
   1  -3  -6 3350.86   84.69
   1   3   6 3531.35   78.49
   1  -3  -6 3515.85   74.59
   1  -3  -6 3503.95   73.89
  -1   3  -6 3473.65   81.09
  -1  -3   6 3683.13   76.29
   1  -3  -6 3542.35   75.39
   1  -3  -6 3427.46   75.19
  -1   3  -6 3553.04   73.69
  -1  -3   6 3372.56   74.89
  -1   3  -6 3488.95   98.59
   1  -3  -6 3432.96   78.89
   1   3   6 3370.16   74.69
  -3   3   6 2361.56   52.99
  -3  -3  -6 2385.96   52.29
  -3  -3  -6 2403.66   65.49
  -3   3   6 2367.66   61.49
  -3  -3  -6 2300.07   57.49
   3   3  -6 2317.57   56.09
   3  -3   6 2287.67   56.19
  -3  -3  -6 2389.76   50.09
   3   3  -6 2421.16   52.69
   3   3   6 2366.56   49.10
  -3   3  -6 2284.07   78.59
  -3  -3   6 2293.47   52.99
   3  -3  -6 2418.86   50.09
   3  -3  -6 2301.77   56.09
  -3   3  -6 2318.67   53.19
   3  -3  -6 2315.47   53.89
   3  -3  -6 2263.17   51.39
   3  -3  -6 2455.65   52.69
   3   3   6 2365.36   55.89
  -3  -3   6 2353.46   53.29
  -3  -3   6 2391.46   51.89
   5   3  -6 1300.37   36.20
  -5   3   6 1238.08   51.59
   5  -3   6 1256.87   36.40
   5   3  -6 1291.77   33.10
  -5  -3  -6 1270.97   35.30
   5   3  -6 1251.87   35.60
   5  -3   6 1274.27   40.40
  -5  -3  -6 1299.07   42.50
  -5   3   6 1288.67   32.30
   5  -3  -6 1248.08   33.70
  -5  -3   6 1260.57   32.90
   5   3   6 1206.18   38.80
  -5   3  -6 1276.07   36.60
   5   3   6 1225.68   39.00
   5  -3  -6 1217.08   39.10
  -5  -3   6 1269.67   34.00
  -5   3  -6 1230.88   38.00
  -7   3   6  576.14   67.69
   7   3  -6  591.24   27.40
   7  -3   6  608.94   34.90
  -7   3   6  648.04   23.00
  -7  -3  -6  614.44   31.90
  -7  -3  -6  582.14   23.60
  -7  -3   6  597.14   24.60
  -7   3  -6  600.44   24.20
  -7   3  -6  671.43   86.69
   7   3   6  483.15   32.20
  -7  -3   6  637.54   23.70
   7  -3  -6  598.54   34.60
   7  -3  -6  601.44   25.10
   7   3   6  587.24   35.50
   0  -4  -6  468.35   16.10
   0   4  -6  449.06   14.00
   0   4  -6  441.16   15.00
   0  -4   6  446.66   27.90
   0   4  -6  471.25   28.50
   0  -4  -6  466.35   14.80
   0   4   6  459.55   15.30
   0  -4   6  436.66   14.50
   0  -4   6  447.46   15.20
   0   4   6  471.05   11.20
   0  -4  -6  468.75   17.10
   2   4  -6  348.17   17.70
  -2  -4  -6  361.56   16.40
   2  -4   6  351.76   16.10
  -2   4   6  390.86   13.90
  -2   4   6  372.86   17.10
   2   4  -6  351.26   11.80
   2  -4   6  377.96   15.00
  -2  -4  -6  400.76   23.70
   2  -4   6  349.96   13.10
  -2  -4  -6  374.76   12.10
  -2   4  -6  348.87   25.60
  -2  -4   6  352.56   12.80
   2  -4  -6  363.46   11.60
   2  -4  -6  354.46   13.70
   2   4   6  360.06   17.80
   2  -4  -6  333.97   14.60
   2  -4  -6  349.37   13.00
   2   4   6  365.36   14.30
  -2   4  -6  359.66   12.00
   2  -4  -6  293.67   17.10
  -2  -4   6  376.86   15.70
  -4   4   6  219.88   13.00
   4  -4   6  231.88   15.10
  -4   4   6  252.17   22.90
   4   4  -6  241.58   19.40
   4   4  -6  227.18   12.90
  -4  -4  -6  229.68   22.80
  -4  -4  -6  222.58    7.50
  -4  -4  -6  225.88   13.90
   4   4  -6  224.68   13.90
  -4  -4  -6  201.08   18.90
  -4  -4  -6  232.18    9.00
   4  -4  -6  213.58   15.90
   4   4   6  227.28    9.60
   4  -4  -6  219.98   12.40
  -4   4  -6  164.78   13.20
  -4  -4   6  210.48   11.80
  -4   4  -6  218.68   30.00
   4   4   6  199.38   14.20
  -4   4  -6  245.48   18.00
  -4  -4   6  224.38   11.90
  -6   4   6  119.59   24.60
   6   4  -6  108.49   14.00
   6  -4   6  115.19   14.20
  -6   4   6  137.49   13.30
   6  -4   6   92.79   16.20
  -6  -4  -6  126.19   16.00
  -6  -4  -6  133.39   13.90
   6   4  -6  130.09   14.70
   6  -4  -6   96.69   14.00
   6  -4  -6  116.89   17.20
  -6   4  -6  109.89   38.30
   6   4   6  121.39   16.00
  -6  -4   6  121.49   13.40
  -6   4  -6  122.09   12.80
  -6  -4   6  121.69   12.70
   8   4  -6   40.40   15.60
  -8  -4  -6   17.30   15.30
  -8  -4  -6   47.10   12.80
   8  -4   6   32.60   22.00
  -8   4   6   96.69   36.30
  -8  -4   6   24.20   12.10
   8  -4  -6   22.30   21.30
  -8   4  -6   -9.80   52.29
   8   4   6   46.40   20.90
   1  -5   6 1165.28   34.10
   1   5  -6 1212.28   41.90
   1  -5   6 1137.69   29.40
  -1   5   6 1189.98   27.70
   1  -5   6 1154.18   30.80
  -1  -5  -6 1178.78   32.50
  -1   5   6 1162.38   32.60
  -1  -5  -6 1169.18   39.70
   1   5  -6 1111.69   31.20
  -1  -5  -6 1205.28   29.80
   1  -5  -6 1206.08   31.20
  -1  -5   6 1187.68   33.20
  -1   5  -6 1061.49   53.89
   1  -5  -6 1181.08   28.80
   1   5   6 1141.59   25.80
   1  -5  -6 1172.58   31.90
   1   5   6 1151.08   31.10
  -1  -5   6 1185.58   29.20
  -1  -5   6 1177.48   30.70
  -1   5  -6 1198.08   35.10
   1  -5  -6 1182.08   30.20
  -1   5  -6 1177.58   28.00
   3   5  -6  874.61   29.80
  -3   5   6  964.40   24.40
  -3  -5  -6  927.51   28.60
  -3  -5  -6  928.11   23.40
  -3   5   6  939.61   32.50
   3  -5   6  913.81   28.00
   3   5  -6  952.30   25.60
   3  -5   6  902.31   30.30
  -3  -5  -6  877.51   33.60
   3   5   6  899.51   28.10
  -3  -5   6  934.31   26.60
   3  -5  -6  950.50   27.70
   3  -5  -6  889.51   22.00
   3  -5  -6  932.41   23.70
  -3   5  -6  900.91   21.90
   3  -5  -6  852.01   30.70
   3  -5  -6  925.61   21.20
  -3   5  -6  904.41   42.60
  -3  -5   6  900.51   25.40
   3   5   6  822.22   32.00
   5   5  -6  563.94   23.60
  -5   5   6  580.94   36.10
  -5  -5  -6  577.34   22.90
   5   5  -6  667.33   23.10
   5   5  -6  570.44   23.30
  -5  -5  -6  554.84   28.70
   5  -5   6  576.64   26.80
   5   5   6  587.14   26.20
  -5  -5   6  600.04   21.90
  -5   5  -6  539.55   51.79
   5  -5  -6  560.74   29.40
   5  -5  -6  580.84   23.20
  -5  -5   6  589.64   22.00
   7   5  -6  276.07   31.30
   7  -5   6  335.77   30.50
  -7  -5  -6  307.87   28.30
   7   5  -6  317.07   24.20
  -7   5   6  282.27   36.00
  -7  -5  -6  296.07   21.60
   7  -5  -6  268.77   25.20
  -7   5  -6  285.67   50.39
   7   5   6  370.86   32.70
  -7  -5   6  331.47   21.70
   7  -5  -6  293.47   35.00
  -7  -5   6  302.57   21.70
   0  -6   6  125.39    9.70
   0  -6   6  117.99   12.40
   0  -6  -6  168.38   16.30
   0   6   6  118.79   18.30
   0   6   6  134.59    8.00
   0   6  -6  133.69   19.70
   0  -6   6  139.89    9.20
   0  -6  -6  121.79    9.50
   0   6   6  124.89   10.70
   0  -6  -6  130.69    9.90
   0   6  -6  127.89   11.00
   2   6  -6   89.49   12.00
  -2  -6  -6  106.79   10.80
   2  -6   6  114.99   10.50
   2  -6   6  122.49    8.40
  -2  -6  -6  116.99    9.00
   2  -6   6  111.29   12.90
  -2  -6  -6  101.39   12.90
   2   6  -6  109.49    9.30
  -2   6   6  128.19   13.80
   2   6   6  112.09   10.70
   2  -6  -6  120.69   13.70
  -2  -6   6   97.69    8.80
   2  -6  -6  103.49   10.20
  -2   6  -6  116.69   15.30
   2  -6  -6  137.89    8.00
  -2  -6   6  119.79   10.00
  -2   6  -6  114.79   30.60
   2  -6  -6  108.29   12.20
   4  -6   6   65.49   11.40
  -4   6   6   74.89   14.10
   4   6  -6   75.99   10.60
  -4  -6  -6   74.49   10.60
   4   6  -6   68.19    9.10
   4   6  -6   69.59   19.30
   4  -6   6   73.29    9.70
  -4  -6  -6   60.09   12.00
  -4  -6  -6   84.99   10.10
   4   6   6   72.89   10.40
  -4  -6   6   77.59    9.00
  -4  -6   6   82.39    9.60
   4  -6  -6   56.49   12.50
   4  -6  -6   64.49    9.20
  -4   6  -6   44.50   20.50
  -6   6   6   16.20   21.10
   6   6  -6   36.40   14.60
   6  -6   6   33.90   14.30
  -6  -6  -6   34.80   10.20
   6   6  -6   45.20   12.30
  -6  -6  -6    5.10   13.40
  -6  -6   6   38.70   10.10
   6  -6  -6   51.99   12.10
  -6   6  -6   21.80   34.10
   6  -6  -6   16.10   18.00
   6   6   6   43.60   14.80
  -6  -6   6   32.70   10.10
   1  -7   6 1233.48   39.60
  -1  -7  -6 1291.27   35.10
  -1   7   6 1243.08   37.60
  -1  -7  -6 1278.87   37.60
   1  -7   6 1280.97   35.40
  -1  -7  -6 1270.57   35.00
   1  -7   6 1235.58   31.60
   1   7  -6 1237.08   48.70
   1   7  -6 1276.47   34.10
   1  -7  -6 1199.98   35.80
  -1  -7   6 1270.57   32.30
   1  -7  -6 1238.08   32.20
   1   7   6 1247.48   31.00
   1  -7  -6 1272.67   33.50
  -1   7  -6 1328.67   65.19
  -1  -7   6 1220.88   37.80
  -1   7  -6 1282.87   38.30
  -1  -7   6 1278.37   35.10
   1   7   6 1254.07   36.40
   3   7  -6  986.30   29.60
  -3  -7  -6  977.00   28.10
  -3   7   6  949.21   35.80
  -3  -7  -6  973.20   31.30
  -3  -7  -6 1037.50   36.20
   3  -7   6  969.40   31.10
   3   7  -6  995.90   36.40
   3  -7   6 1002.10   36.20
   3   7   6  986.70   32.80
  -3   7  -6 1032.80   44.10
   3  -7  -6  999.00   37.50
  -3  -7   6  988.30   30.70
   3  -7  -6  972.50   32.50
  -3  -7   6  962.70   29.00
  -3   7  -6  962.00   81.19
   5   7  -6  636.04   27.80
  -5   7   6  602.54   37.90
  -5  -7  -6  630.44   32.20
  -5  -7  -6  606.14   26.40
   5  -7   6  629.94   33.60
   5   7  -6  568.54   27.60
   5  -7  -6  614.04   29.00
   5  -7  -6  597.14   35.80
  -5  -7   6  617.64   26.10
   5   7   6  584.64   31.30
  -5  -7   6  615.74   25.50
  -5   7  -6  591.94   52.19
   0  -8   6  123.29   16.60
   0   8   6  172.28   22.10
   0  -8  -6  149.39   12.30
   0  -8  -6  141.69   14.00
   0   8  -6  122.99   24.50
   0  -8   6  150.98   13.50
   0   8   6  151.28   15.10
   0   8  -6  139.69   15.20
   0  -8  -6  168.88   12.80
   0  -8   6  148.79   11.70
  -2  -8  -6  118.09   13.30
  -2  -8  -6  126.09   13.50
   2  -8   6  108.09   14.20
   2   8  -6  151.58   13.90
   2   8  -6  176.88   22.30
   2  -8   6  119.29   14.80
  -2   8   6  108.19   13.60
  -2  -8  -6   91.89   12.70
   2   8   6  102.99   14.40
  -2  -8   6  129.09   12.40
  -2   8  -6  139.19   35.80
  -2   8  -6  109.79   15.60
   2  -8  -6  130.99   10.00
  -2  -8   6  122.79   13.40
   2  -8  -6  168.08   15.70
   4   8  -6   72.79   12.40
   4  -8   6   85.59   16.60
  -4  -8  -6   88.19   13.20
  -4  -8  -6   80.39   14.70
  -4   8   6  113.59   18.10
   4   8  -6  107.19   15.30
   4  -8  -6   80.39   13.30
  -4   8  -6  140.69   56.79
  -4   8  -6   66.59   20.10
   4   8   6   87.79   15.00
  -4  -8   6   81.19   11.70
  -4  -8   6  126.59   16.40
   1   9  -6  394.46   21.40
   1  -9   6  413.06   21.30
  -1  -9  -6  372.66   22.90
   1  -9   6  419.16   27.80
   1   9  -6  403.46   36.80
  -1   9   6  413.86   24.00
   1  -9  -6  388.86   18.00
  -1  -9   6  381.26   21.00
  -1   9  -6  416.46   24.50
  -1   9  -6  510.05   57.99
   1   9   6  449.66   24.00
   1  -9  -6  412.46   24.20
   3   9  -6  296.97   28.70
  -3   9   6  352.56   27.80
   3  -9   6  335.47   29.90
  -3  -9  -6  335.97   22.00
  -3   9  -6  292.07   58.39
   3  -9  -6  320.47   26.00
  -3  -9   6  356.96   22.00
   3   9   6  332.37   24.00
  -3   9  -6  346.87   32.70
   0  10  -6  -13.50   25.30
   0  10   6   47.50   12.90
   0 -10   6   35.60   15.00
   0  10  -6   26.90   12.40
   0 -10  -6   21.30    9.70
   0 -10   6   48.80   12.80
   0 -10  -6   36.90   13.80
  -2  10   6   32.90   13.00
   2 -10   6   20.30   16.30
   2  10  -6   35.90   13.60
  -2 -10  -6   24.80   11.50
   2  10  -6   27.80   20.10
  -2 -10  -6   60.79   14.00
  -2  10  -6  -46.00   37.00
   2 -10  -6   48.00   15.80
   2  10   6   31.90   12.80
  -2 -10   6   13.30   11.60
  -2  10  -6   26.80   16.30
   1   0   7 1724.03   41.40
  -1   0  -7 1726.03   38.00
  -1   0  -7 1522.95   40.60
  -1   0  -7 1728.93   35.90
  -1   0   7 1652.63   39.30
   1   0  -7 1671.53   44.20
   1   0   7 1668.13   40.60
  -1   0  -7 1637.14   46.70
   1   0  -7 1695.93   39.30
   1   0  -7 1684.53   38.10
  -1   0   7 1722.13   42.80
  -1   0  -7 1692.23   42.40
   1   0   7 1621.94   37.30
  -1   0  -7 1577.74   39.70
  -1   0   7 1664.53   40.10
   1   0  -7 1553.14   38.30
  -3   0  -7 1233.58   41.10
  -3   0   7 1259.57   31.30
  -3   0  -7 1295.97   45.30
  -3   0  -7 1283.37   32.50
   3   0  -7 1283.67   30.00
  -3   0   7 1271.77   31.80
   3   0  -7 1292.27   32.40
   3   0   7 1261.97   34.90
  -3   0   7 1318.07   30.70
   3   0  -7 1275.47   33.60
  -3   0   7 1258.17   39.50
  -3   0  -7 1271.37   30.90
  -5   0  -7  747.53   31.90
   5   0  -7  765.02   22.10
  -5   0   7  761.92   22.80
  -5   0   7  745.33   22.60
  -5   0  -7  758.22   30.70
  -5   0  -7  745.43   27.10
   5   0   7  752.52   25.90
   5   0  -7  747.23   25.30
  -7   0   7  305.87   45.10
   7   0  -7  405.46   24.20
  -7   0   7  401.76   19.30
  -7   0  -7  379.26   25.60
   7   0   7  398.46   26.70
  -7   0  -7  380.76   19.50
   0   1   7 3046.50   69.19
   0  -1  -7 3097.89   71.19
   0   1   7 3148.19   79.79
   0  -1   7 3118.49   69.59
   0  -1  -7 3147.69   64.49
   0   1   7 3065.89   64.39
   0   1  -7 3059.59   70.99
   0   1  -7 3096.09   67.39
   0  -1   7 3199.88   68.79
   0  -1   7 3072.69   85.09
   0   1  -7 3079.89   69.49
   0   1  -7 2931.51   67.99
   0  -1  -7 3200.38   66.09
   0   1   7 3170.08   70.79
   0  -1  -7 3056.39   67.79
   0  -1  -7 3122.89   69.59
   0   1  -7 3114.59   80.49
  -2  -1  -7 2542.65   70.99
  -2  -1  -7 2542.35   52.89
  -2   1   7 2553.74   57.19
  -2   1   7 2503.45   56.89
   2   1  -7 2553.84   57.19
  -2   1   7 2561.74   56.39
  -2  -1  -7 2499.15   61.59
   2  -1   7 2325.17   60.79
  -2  -1  -7 2587.14   60.69
  -2  -1  -7 2539.05   55.19
   2   1   7 2578.04   57.19
   2  -1  -7 2540.55   55.69
  -2  -1   7 2556.74   55.59
  -2   1  -7 2634.54   55.49
   2  -1  -7 2642.04   55.99
  -2  -1   7 2491.85   55.99
  -2  -1   7 2308.47   60.89
  -2   1  -7 2432.06   59.79
  -2   1  -7 2572.14   57.49
   2  -1  -7 2596.54   58.59
  -4  -1  -7 1476.55   36.20
  -4  -1  -7 1516.85   44.30
  -4  -1  -7 1586.94   39.40
  -4  -1  -7 1585.34   50.99
   4   1  -7 1559.64   39.70
  -4   1   7 1553.54   37.30
  -4   1   7 1569.64   37.70
  -4  -1  -7 1520.35   36.30
   4   1  -7 1574.14   39.20
   4  -1   7 1534.05   40.80
  -4   1   7 1596.44   51.69
   4  -1  -7 1544.45   40.10
  -4  -1   7 1500.95   37.50
   4  -1  -7 1543.35   38.00
  -4  -1   7 1594.64   37.70
  -4   1  -7 1581.54   50.69
   4   1   7 1533.65   38.00
   4   1   7 1527.85   43.20
  -4   1  -7 1541.15   48.70
  -4  -1   7 1574.14   37.10
   4  -1  -7 1549.14   34.70
  -6   1   7  782.92   50.09
  -6  -1  -7  818.62   27.40
  -6  -1  -7  769.42   34.40
   6   1  -7  772.42   28.50
   6   1  -7  783.42   22.60
  -6   1   7  794.22   25.00
   6  -1   7  835.62   31.00
  -6  -1   7  809.82   26.00
  -6   1  -7  855.61   27.60
   6   1   7  794.32   28.10
  -6  -1   7  801.42   24.70
   6   1   7  814.12   35.20
   6  -1  -7  812.22   30.30
  -6   1  -7  802.32   32.20
  -6   1  -7  852.11   42.70
   6  -1  -7  801.22   24.30
  -8   1   7  360.26   23.00
  -8  -1  -7  392.76   30.10
  -8   1   7  285.77   48.20
   8   1  -7  339.17   28.70
   8  -1   7  393.46   33.80
   8  -1  -7  336.97   30.20
  -8  -1   7  354.56   22.80
  -8   1  -7  340.57   26.70
  -1  -2  -7 2212.28   51.19
  -1   2   7 2184.28   51.19
  -1  -2  -7 2302.17   49.50
   1  -2   7 2188.28   51.19
  -1   2   7 2236.58   48.50
   1  -2   7 2063.29   54.19
  -1   2   7 2255.27   48.20
   1   2  -7 1982.70   56.79
  -1  -2  -7 2236.88   61.59
  -1   2  -7 2204.68   49.90
  -1   2  -7 2188.78   66.39
   1  -2  -7 2257.97   51.49
  -1   2  -7 2321.67   48.20
  -1  -2   7 2243.68   50.79
  -1   2  -7 2257.17   58.19
   1  -2  -7 2214.78   57.39
   1   2   7 2213.78   59.49
  -1   2  -7 2120.79   52.19
   1  -2  -7 2201.68   49.60
   1   2   7 2277.87   49.00
  -1  -2   7 2291.97   50.09
   1  -2  -7 2260.47   51.39
   1   2   7 2155.08   51.39
   1  -2  -7 2174.38   47.90
  -3   2   7 1627.44   38.70
  -3  -2  -7 1627.74   34.80
  -3  -2  -7 1610.54   53.19
  -3  -2  -7 1586.64   45.90
   3   2  -7 1605.84   40.60
  -3   2   7 1699.43   45.30
   3   2  -7 1657.53   45.60
  -3  -2  -7 1618.74   38.20
   3  -2  -7 1608.34   40.20
  -3  -2   7 1619.74   38.90
  -3  -2   7 1564.04   38.40
   3  -2  -7 1674.63   36.60
  -3  -2   7 1685.63   35.90
   3   2   7 1534.25   40.70
   3  -2  -7 1546.95   39.20
  -5  -2  -7  918.71   36.90
  -5  -2  -7  958.00   30.50
  -5   2   7  811.72   42.10
   5   2  -7  937.11   25.70
   5  -2   7  898.51   31.40
   5   2  -7  943.31   29.10
  -5   2   7  919.91   25.80
  -5  -2   7  928.71   27.10
   5   2   7  917.51   33.00
  -5  -2   7  926.41   26.10
   5  -2  -7  898.81   26.10
   5  -2  -7  914.61   30.80
   5   2   7  862.31   28.00
  -5   2  -7  920.41   33.20
  -5   2  -7  932.71   32.30
  -7  -2  -7  490.85   21.90
  -7  -2  -7  439.26   29.90
  -7   2   7  507.85   49.10
  -7   2   7  434.66   20.80
   7  -2   7  487.75   30.60
   7   2  -7  487.75   25.50
   7  -2  -7  487.45   21.40
  -7  -2   7  511.55   22.20
   7   2   7  429.16   32.60
   7  -2  -7  471.85   29.30
  -7   2  -7  452.15   25.40
  -7  -2   7  478.95   22.50
   7   2   7  497.85   23.90
   0   3  -7 2948.61   63.19
   0  -3  -7 2892.01   69.19
   0   3   7 3056.59   61.59
   0  -3  -7 3082.39   62.09
   0   3   7 2927.81   64.59
   0  -3  -7 2950.50   65.99
   0  -3  -7 2974.40   73.09
   0   3  -7 3002.70   77.99
   0  -3   7 3001.50   66.79
   2  -3   7 2483.55   58.89
  -2  -3  -7 2595.94   55.19
  -2  -3  -7 2409.46   62.29
   2   3  -7 2569.64   73.29
   2  -3   7 2431.06   58.59
   2  -3   7 2427.36   56.49
   2   3  -7 2573.34   52.79
  -2   3   7 2502.25   55.19
  -2   3   7 2487.45   56.79
  -2   3  -7 2325.17   55.19
  -2  -3   7 2447.16   56.39
  -2   3  -7 2474.25   72.69
  -2  -3   7 2535.05   54.09
   2  -3  -7 2453.45   56.69
  -2   3  -7 2439.36   58.79
   2   3   7 2455.05   56.49
   2  -3  -7 2441.26   54.39
   2  -3  -7 2444.36   61.19
  -2  -3   7 2488.85   55.59
   2  -3  -7 2503.25   55.99
   2  -3  -7 2549.74   57.49
   2   3   7 2512.35   65.59
  -4  -3  -7 1522.65   33.10
  -4   3   7 1571.64   37.80
   4   3  -7 1584.44   43.20
  -4   3   7 1587.64   48.50
  -4  -3  -7 1489.05   42.30
   4   3  -7 1501.45   40.30
  -4  -3  -7 1517.15   49.20
   4  -3   7 1505.85   40.90
  -4  -3  -7 1484.65   36.80
  -4  -3  -7 1527.95   35.20
   4   3  -7 1417.16   42.90
   4  -3  -7 1537.75   32.20
  -4  -3   7 1533.35   38.40
   4  -3  -7 1481.25   42.10
  -4   3  -7 1527.45   47.50
   4   3   7 1541.05   34.50
   4  -3  -7 1519.05   38.70
   4   3   7 1519.45   42.20
  -4  -3   7 1564.24   38.40
   4  -3  -7 1554.24   34.30
   6   3  -7  802.62   29.00
  -6  -3  -7  795.22   35.20
  -6   3   7  805.82   25.50
   6  -3   7  781.32   34.10
  -6   3   7  835.72   48.70
  -6  -3  -7  804.92   28.10
  -6   3  -7  795.62   28.80
   6  -3  -7  790.02   26.50
  -6  -3   7  814.32   26.10
  -6   3  -7  826.62   27.40
   6  -3  -7  737.13   32.90
  -6  -3   7  802.42   27.10
   6   3   7  826.22   25.70
   6   3   7  776.72   35.00
   8   3  -7  409.76   29.40
  -8  -3  -7  381.86   23.70
  -8   3   7  384.26   47.90
   8  -3   7  314.07   37.80
  -8  -3  -7  344.87   31.10
  -8   3  -7  384.96   70.09
  -8  -3   7  356.26   24.80
   8   3   7  339.77   39.50
   8  -3  -7  336.47   37.20
   1   4  -7 1075.79   37.00
  -1   4   7 1113.39   29.70
   1   4  -7 1100.09   25.90
  -1  -4  -7 1170.68   34.00
   1  -4   7 1120.39   29.50
  -1   4   7 1118.19   29.90
  -1   4   7 1149.39   25.90
   1  -4   7 1080.49   31.70
  -1  -4  -7 1134.19   28.30
   1  -4   7 1075.59   30.10
   1  -4  -7 1106.19   29.20
   1  -4  -7 1185.58   35.20
   1  -4  -7 1112.09   29.50
  -1  -4   7 1175.38   35.30
  -1  -4   7 1130.89   28.50
  -1   4  -7  987.80   48.60
  -1   4  -7 1143.79   33.80
  -1   4  -7 1040.20   28.10
   1  -4  -7 1107.59   32.60
  -1  -4   7 1141.39   29.80
   1   4   7 1109.79   28.90
  -3  -4  -7  899.61   22.20
  -3  -4  -7  881.61   35.90
  -3   4   7  868.51   30.20
   3  -4   7  875.61   28.80
   3   4  -7  854.61   28.10
  -3  -4  -7  854.81   28.80
   3  -4   7  870.01   27.80
   3   4  -7  894.21   39.70
   3   4  -7  884.21   23.70
  -3   4   7  892.11   25.50
   3  -4  -7  897.81   29.00
  -3  -4   7  869.71   24.80
   3  -4  -7  915.81   23.40
  -3  -4   7  859.51   25.80
  -3  -4   7  877.91   25.50
   3  -4  -7  861.61   25.70
  -3   4  -7  895.01   43.60
   3   4   7  852.51   40.40
   3  -4  -7  882.21   22.80
   5   4  -7  574.64   21.60
  -5   4   7  545.45   33.90
   5  -4   7  554.94   24.30
   5   4  -7  562.14   22.40
  -5  -4  -7  510.15   28.60
  -5   4   7  548.35   19.90
   5   4  -7  541.05   22.40
  -5  -4  -7  541.55   23.10
  -5   4  -7  613.34   58.59
  -5   4  -7  527.95   32.80
   5  -4  -7  568.54   21.60
   5   4   7  522.15   25.30
   5  -4  -7  512.65   26.70
  -5   4  -7  524.05   23.00
  -5  -4   7  543.95   20.70
  -5  -4   7  574.14   21.00
   7   4  -7  289.57   22.50
  -7  -4  -7  267.57   28.20
  -7  -4  -7  311.47   20.90
  -7   4   7  256.87   34.40
  -7   4  -7  229.78   55.19
   7  -4  -7  264.57   31.20
   7  -4  -7  329.27   22.60
  -7  -4   7  302.97   23.30
   7   4   7  259.97   30.30
  -7  -4   7  267.17   20.40
   0   5   7 1312.57   34.40
   0  -5   7 1338.87   37.70
   0   5  -7 1279.77   36.50
   0  -5   7 1345.77   34.80
   0   5  -7 1270.27   50.09
   0  -5  -7 1345.67   33.90
   0   5   7 1353.76   28.60
   0   5   7 1290.57   42.60
   0  -5  -7 1358.16   36.20
   0  -5   7 1310.27   33.10
  -2   5   7 1149.19   33.90
   2   5  -7 1164.88   37.90
   2  -5   7 1176.68   30.10
  -2   5   7 1152.58   29.80
  -2  -5  -7 1217.38   29.70
   2   5  -7 1106.59   31.30
  -2  -5  -7 1179.18   42.00
   2  -5   7 1161.58   35.40
   2  -5   7 1140.69   32.70
  -2  -5  -7 1192.38   34.70
   2  -5  -7 1180.78   32.30
  -2   5  -7 1112.99   28.10
  -2  -5   7 1157.88   30.30
  -2  -5   7 1186.48   31.90
  -2   5  -7 1192.38   64.19
   2  -5  -7 1148.09   34.20
  -2   5  -7 1216.98   42.10
   2   5   7 1169.18   32.30
   2  -5  -7 1154.58   28.10
   4   5  -7  778.52   36.90
   4  -5   7  803.82   30.20
  -4   5   7  792.42   24.90
  -4  -5  -7  779.62   20.50
   4   5  -7  803.42   24.90
  -4  -5  -7  827.82   35.30
   4   5  -7  814.42   28.60
  -4  -5  -7  848.42   28.70
  -4   5   7  763.22   33.60
  -4   5  -7  817.02   49.99
  -4  -5   7  825.82   26.10
  -4  -5   7  800.52   25.20
   4  -5  -7  787.42   31.80
   4  -5  -7  801.52   26.70
  -4   5  -7  792.52   28.90
   4   5   7  771.42   28.20
   6   5  -7  461.65   26.40
   6   5  -7  453.45   24.10
  -6  -5  -7  441.86   30.80
  -6  -5  -7  409.06   22.40
   6  -5   7  421.26   25.60
  -6  -5   7  401.76   31.80
   6  -5  -7  396.86   28.90
   6  -5  -7  401.46   30.50
  -6  -5   7  453.65   22.20
  -6   5  -7  523.65   64.29
   6   5   7  451.85   29.30
   1   6  -7 1051.99   42.50
  -1  -6  -7 1122.99   32.10
  -1  -6  -7 1073.09   29.50
   1   6  -7 1058.59   28.60
   1  -6   7 1092.79   31.30
  -1  -6  -7 1134.69   38.80
  -1   6   7 1096.39   32.40
   1  -6   7 1099.39   35.10
  -1  -6   7 1084.19   33.50
  -1  -6   7 1077.59   31.10
   1   6   7 1053.59   31.10
  -1   6  -7 1082.29   33.40
   1  -6  -7 1099.59   31.40
  -1   6  -7 1168.78   56.69
  -1  -6   7 1073.29   29.10
   1  -6  -7 1102.09   29.70
   3   6  -7  858.31   25.10
  -3  -6  -7  863.11   23.70
   3   6  -7  872.91   31.90
  -3   6   7  825.62   31.80
  -3  -6  -7  880.21   35.10
   3  -6   7  835.52   27.90
  -3  -6  -7  838.02   28.80
   3  -6   7  816.22   31.70
   3   6   7  818.12   28.30
  -3   6  -7  801.52   40.70
   3  -6  -7  757.52   31.10
  -3  -6   7  849.61   25.60
   3  -6  -7  826.22   21.00
   3  -6  -7  831.72   28.00
  -3  -6   7  857.91   27.20
  -3   6  -7  801.72   69.69
   5   6  -7  507.05   24.30
   5   6  -7  536.75   24.40
  -5   6   7  522.35   33.10
  -5  -6  -7  527.35   24.30
  -5  -6  -7  530.45   30.20
   5  -6   7  569.44   28.60
  -5   6  -7  439.26   51.39
  -5  -6   7  501.35   24.80
   5   6   7  493.55   27.10
   5  -6  -7  562.14   33.20
  -5  -6   7  573.84   23.20
   5  -6  -7  492.05   27.80
  -7  -6  -7  248.88   30.10
   7   6  -7  289.67   27.20
  -7   6   7  330.77   45.20
   7  -6   7  311.07   31.40
  -7  -6  -7  248.78   23.30
  -7  -6   7  264.37   23.90
  -7   6  -7  214.38   50.89
  -7  -6   7  251.97   25.00
   7  -6  -7  272.17   40.00
   7  -6  -7  248.78   29.40
   7   6   7  301.77   35.50
   0   7  -7 1079.39   51.89
   0  -7  -7 1080.89   35.60
   0   7   7 1132.59   33.70
   0  -7   7 1122.09   32.90
   0   7  -7 1109.69   31.90
   0  -7   7 1109.89   36.90
   0  -7  -7 1079.39   31.40
   0   7   7 1140.39   38.90
   0  -7   7 1092.59   30.00
   0  -7  -7 1114.09   32.70
   2   7  -7  960.70   27.80
  -2  -7  -7  965.70   30.80
  -2  -7  -7  961.90   28.40
   2  -7   7  967.40   30.70
  -2   7   7  938.31   32.90
   2   7  -7  980.20   38.30
   2  -7   7  928.31   35.10
  -2  -7  -7 1034.10   36.50
  -2   7  -7  976.20   37.00
  -2   7  -7  953.70   67.39
  -2  -7   7  948.21   30.20
   2  -7  -7  956.90   25.50
   2   7   7  947.01   31.00
  -2  -7   7  987.20   28.20
   2  -7  -7  958.30   31.30
   4  -7   7  633.74   25.20
   4  -7   7  650.63   33.40
  -4   7   7  632.44   38.70
   4   7  -7  526.55   36.70
  -4  -7  -7  677.93   27.10
  -4  -7  -7  708.73   32.20
   4   7  -7  687.93   25.40
   4   7  -7  597.64   47.50
  -4  -7   7  707.93   25.00
  -4  -7   7  694.93   26.50
   4  -7  -7  687.23   28.40
   4  -7  -7  621.84   33.50
  -4   7  -7  666.23   42.90
   4   7   7  652.83   28.60
  -6  -7  -7  359.56   31.70
   6  -7   7  456.95   34.10
  -6   7   7  373.06   39.80
   6   7  -7  410.36   27.00
  -6  -7  -7  356.66   24.70
   6  -7  -7  380.66   28.70
   6  -7  -7  369.86   39.40
   6   7   7  397.06   33.00
  -6  -7   7  406.16   25.30
  -6   7  -7  367.96   46.30
  -6  -7   7  401.16   25.30
   1   8  -7  488.45   34.70
  -1  -8  -7  471.65   20.50
   1  -8   7  445.26   25.80
  -1   8   7  484.35   22.90
  -1   8   7  505.95   47.30
   1  -8   7  492.45   22.10
   1   8  -7  490.35   20.30
  -1  -8  -7  478.85   22.90
  -1  -8  -7  480.05   21.30
  -1   8  -7  499.55   24.60
   1   8   7  467.75   22.20
  -1  -8   7  471.35   24.10
  -1   8  -7  474.95   50.79
  -1  -8   7  473.65   20.80
  -1  -8   7  495.85   19.30
   1  -8  -7  482.15   18.60
   1  -8  -7  465.95   22.30
   3   8  -7  406.26   21.20
   3  -8   7  389.06   23.50
  -3   8   7  353.26   25.50
   3   8  -7  396.26   27.00
  -3  -8  -7  401.96   26.10
  -3  -8  -7  427.96   19.80
  -3  -8  -7  370.76   21.50
   3  -8   7  382.46   27.70
  -3  -8   7  385.56   19.20
   3   8   7  426.96   23.60
  -3   8  -7  402.46   30.70
   3  -8  -7  405.96   23.50
  -3  -8   7  395.36   21.60
  -3   8  -7  425.06   59.19
  -5   8   7  258.97   31.80
  -5  -8  -7  225.18   22.20
   5  -8   7  212.88   23.90
  -5  -8  -7  321.67   29.50
   5   8  -7  306.87   25.00
   5  -8  -7  237.98   25.60
  -5   8  -7  294.37   36.50
   5   8   7  197.58   27.40
  -5  -8   7  323.47   23.00
  -5   8  -7  202.18   71.29
  -5  -8   7  308.67   23.60
   5  -8  -7  253.37   36.90
   0   9  -7  522.55   45.90
   0  -9  -7  470.15   25.20
   0  -9   7  446.36   27.80
   0   9  -7  446.66   23.40
   0   9   7  479.65   25.00
   0  -9   7  463.85   23.60
   0  -9  -7  492.75   21.30
  -2  -9  -7  414.76   23.70
  -2  -9  -7  421.56   22.50
   2  -9   7  429.16   30.20
   2  -9   7  408.66   24.30
   2   9  -7  419.56   22.80
  -2   9   7  424.86   26.50
   2   9  -7  413.56   33.90
  -2  -9  -7  439.16   24.60
  -2   9  -7  461.15   29.90
   2  -9  -7  404.26   25.90
  -2  -9   7  426.76   21.20
  -2  -9   7  415.86   23.50
   2   9   7  410.06   24.70
  -2   9  -7  394.06   52.99
  -4  -9  -7  303.57   23.80
  -4  -9  -7  316.77   29.80
  -4   9   7  280.37   31.20
   4  -9   7  266.47   31.80
   4   9  -7  262.47   28.90
   4   9   7  277.57   27.30
  -4  -9   7  303.77   23.30
  -4  -9   7  302.17   24.50
  -4   9  -7  248.58   30.80
   4  -9  -7  264.47   28.10
  -4   9  -7  293.27   67.99
  -1  10   7  253.37   24.30
  -1 -10  -7  263.87   25.60
  -1 -10  -7  286.27   21.70
   1 -10   7  273.17   25.50
   1  10  -7  303.87   23.60
   1 -10   7  247.88   27.70
   1  10  -7  251.07   30.70
  -1 -10   7  277.97   24.10
  -1  10  -7  282.67   26.60
  -1  10  -7  232.18   39.30
   1  10   7  253.07   24.70
   1 -10  -7  304.07   27.30
   0   0  -8 1834.82   51.69
   0   0   8 1864.21   45.80
   0   0  -8 1889.81   39.80
   0   0  -8 1877.81   42.80
   0   0   8 1859.31   45.10
   0   0   8 1892.91   39.40
   0   0   8 1837.92   55.89
   2   0  -8 1507.95   40.80
  -2   0   8 1461.05   36.20
  -2   0  -8 1494.45   35.00
  -2   0   8 1536.95   31.90
   2   0   8 1414.96   36.60
  -2   0  -8 1521.95   34.50
   2   0  -8 1479.65   35.70
  -2   0  -8 1444.66   47.00
  -2   0   8 1500.55   32.10
  -4   0   8  865.41   36.90
   4   0  -8  818.82   25.30
   4   0   8  851.61   29.70
  -4   0  -8  791.62   37.60
  -4   0   8  839.92   24.40
  -4   0   8  838.92   24.20
   4   0  -8  840.72   24.90
  -4   0   8  831.42   24.10
  -4   0  -8  795.12   33.30
  -6   0  -8  370.26   20.90
   6   0  -8  428.86   21.00
  -6   0   8  367.36   41.20
   6   0   8  375.06   21.40
  -6   0   8  418.16   18.80
  -6   0  -8  414.56   28.20
  -6   0   8  410.96   18.20
   6   0  -8  412.36   16.50
  -8   0  -8  158.58   19.70
  -8   0   8  180.78   20.60
   8   0  -8  159.78   21.20
  -1  -1  -8 1437.16   31.60
   1   1  -8 1408.16   35.40
   1  -1   8 1379.46   36.30
  -1   1   8 1419.16   30.40
  -1  -1  -8 1370.06   30.90
  -1  -1  -8 1383.96   31.90
  -1   1   8 1384.16   36.50
  -1   1   8 1374.76   35.40
  -1  -1  -8 1247.48   42.40
  -1   1   8 1404.46   36.00
   1   1  -8 1352.96   43.30
  -1  -1   8 1413.96   34.80
  -1  -1   8 1462.75   36.10
  -1   1  -8 1375.76   42.30
  -1   1  -8 1442.76   49.00
   1  -1  -8 1398.26   37.40
   1  -1  -8 1435.86   40.10
   1   1   8 1425.56   32.70
   1  -1  -8 1450.35   32.40
  -1   1  -8 1415.46   35.30
  -1   1  -8 1437.56   30.80
  -3   1   8  991.60   27.70
   3   1  -8 1019.10   31.60
  -3  -1  -8  992.80   23.50
  -3  -1  -8  983.30   30.80
  -3   1   8 1053.49   27.40
  -3   1   8  996.80   27.10
  -3  -1  -8 1011.60   38.10
  -3   1   8 1001.50   29.40
  -3  -1  -8  987.60   28.10
   3   1  -8  952.60   27.30
  -3  -1   8 1001.40   32.40
   3  -1  -8  972.10   25.20
   3  -1  -8  986.20   27.10
   3  -1  -8  988.10   28.10
   3   1   8  997.40   29.30
  -3  -1   8  992.00   26.80
  -3  -1   8 1007.70   22.90
  -3  -1   8  988.90   27.30
   5   1  -8  552.54   21.70
   5  -1   8  620.44   23.90
   5   1  -8  572.54   19.60
  -5   1   8  595.14   20.50
  -5  -1  -8  562.34   30.70
  -5  -1  -8  556.84   19.90
  -5  -1  -8  582.84   25.20
  -5   1   8  586.74   20.10
  -5   1   8  603.34   34.70
   5  -1  -8  582.34   22.80
  -5   1  -8  550.94   36.50
  -5   1  -8  542.05   29.40
  -5   1  -8  564.84   26.70
   5   1   8  592.94   21.10
   5   1   8  579.44   26.90
   5  -1  -8  571.54   19.70
  -5  -1   8  576.64   20.30
  -5  -1   8  583.64   20.00
   7  -1   8  276.07   25.40
  -7  -1  -8  275.57   19.60
  -7   1   8  284.17   18.50
   7   1  -8  284.47   22.20
  -7  -1  -8  284.77   28.40
  -7   1   8  276.77   36.40
   7  -1  -8  270.07   24.40
   7  -1  -8  305.27   16.70
  -7  -1   8  305.47   19.10
  -7   1  -8  335.27   18.80
   7   1   8  333.07   23.00
  -7   1  -8  245.48   25.60
   0   2  -8  274.47    6.60
   0  -2  -8  242.68    7.60
   0   2  -8  259.27    6.90
   0   2   8  263.97    9.10
   0   2   8  248.68   13.10
   0  -2  -8  279.97   13.20
   0  -2   8  252.67   12.20
   0   2  -8  216.48   16.50
   0  -2  -8  265.77   12.80
   0  -2   8  260.47   12.30
   0   2   8  236.48   12.70
  -2  -2  -8  249.68   12.90
  -2   2   8  224.28   12.20
   2   2  -8  240.38   12.50
   2  -2   8  231.58   12.80
   2   2  -8  277.67   19.70
  -2  -2  -8  243.38   19.30
   2  -2   8  237.98   13.40
  -2   2   8  242.28   11.20
   2  -2  -8  237.68   12.10
  -2  -2   8  245.58   11.70
   2  -2  -8  240.98   12.40
  -2  -2   8  255.17   11.10
  -2   2  -8  244.58   11.60
   2  -2  -8  248.48   10.90
  -2   2  -8  244.58   31.30
   2   2   8  256.57   11.30
  -4  -2  -8  210.78   17.10
  -4   2   8  204.08   11.80
  -4  -2  -8  205.88   10.90
  -4   2   8  185.28   19.20
  -4  -2  -8  210.58   23.20
  -4  -2  -8  201.78   13.50
   4   2  -8  175.38   12.00
  -4  -2  -8  193.08   10.40
   4   2  -8  194.28   14.70
  -4  -2   8  214.28   11.70
   4  -2  -8  235.68    9.70
   4   2   8  200.38   14.30
  -4  -2   8  210.38   11.40
   4  -2  -8  188.38   11.70
   4  -2  -8  209.68   13.10
  -4  -2   8  250.47   11.20
  -6  -2  -8  130.69   17.20
  -6   2   8  111.39   23.70
  -6  -2  -8  111.49   15.40
  -6   2   8   94.99   12.60
   6  -2   8  135.79   19.70
   6   2  -8  127.19   11.10
   6   2  -8  139.59   14.80
   6   2   8  114.59   14.80
   6  -2  -8  103.49   13.60
  -6  -2   8  128.39   13.00
  -6  -2   8  131.19   13.40
   6   2   8  118.49   16.00
  -6   2  -8  117.89   15.40
  -6   2  -8  136.29   14.00
   6  -2  -8  136.59   13.20
   8  -2   8   74.79   21.10
  -8  -2  -8   73.89   18.60
  -8   2   8   93.59   38.90
   8   2  -8   50.69   16.20
  -8   2   8   21.60   12.20
  -8  -2  -8   76.39   12.20
   8  -2  -8   64.99   19.60
  -8   2  -8   31.30   14.10
  -8  -2   8   52.09   13.10
  -1   3   8  787.22   19.60
   1   3  -8  763.92   16.80
   1   3  -8  741.83   27.20
  -1   3   8  764.62   23.60
  -1   3   8  770.22   21.20
  -1  -3  -8  753.12   29.20
   1  -3   8  738.93   23.90
  -1  -3  -8  750.42   22.10
   1  -3   8  768.92   23.20
   1  -3  -8  768.92   20.70
  -1   3  -8  766.92   20.80
   1  -3  -8  737.23   36.00
  -1  -3   8  748.83   22.70
  -1   3  -8  762.22   25.70
   1  -3  -8  786.72   31.90
  -1  -3   8  749.92   22.00
   1   3   8  747.23   20.90
  -1   3  -8  803.32   38.10
   1  -3  -8  748.73   22.60
  -3   3   8  596.14   20.00
   3   3  -8  625.44   17.40
  -3  -3  -8  588.54   17.70
   3   3  -8  603.64   29.90
  -3  -3  -8  585.44   24.70
  -3  -3  -8  546.45   33.30
   3   3  -8  576.94   21.30
   3  -3   8  566.64   21.50
  -3   3   8  593.04   22.70
  -3   3  -8  608.04   42.10
  -3  -3   8  603.24   17.00
   3   3   8  578.64   20.80
  -3  -3   8  589.74   19.60
  -3  -3   8  579.14   19.00
   3  -3  -8  606.04   18.80
   3  -3  -8  597.44   21.10
   3  -3  -8  592.64   20.00
   3  -3  -8  546.45   24.70
   5   3  -8  371.46   18.40
  -5  -3  -8  374.36   27.10
   5   3  -8  379.56   17.60
  -5   3   8  416.06   17.10
  -5  -3  -8  402.56   21.10
  -5   3   8  370.56   28.20
   5   3   8  405.26   15.40
   5  -3  -8  396.26   17.60
  -5  -3   8  378.26   17.00
  -5   3  -8  427.46   24.40
  -5   3  -8  335.57   28.60
   5  -3  -8  386.46   21.40
   5   3   8  359.46   21.70
  -5  -3   8  358.16   17.00
  -7  -3  -8  174.78   18.70
   7   3  -8  188.98   20.60
  -7   3   8  199.78   18.30
  -7  -3  -8  155.28   20.80
  -7   3   8  167.38   39.10
   7  -3  -8  192.28   18.90
   7   3   8  199.48   24.30
  -7  -3   8  207.28   19.00
  -7   3  -8  215.48   22.20
  -7  -3   8  207.48   19.90
   7  -3  -8  203.58   28.30
  -7   3  -8  185.38   55.99
   0  -4   8  704.63   22.20
   0   4  -8  705.93   18.90
   0  -4   8  676.73   21.00
   0   4   8  686.73   20.20
   0  -4  -8  686.03   21.10
   0   4   8  694.03   22.10
   0   4  -8  689.03   33.10
   0  -4  -8  676.83   26.00
   2   4  -8  594.14   37.30
   2  -4   8  619.04   20.10
  -2  -4  -8  628.24   18.40
   2  -4   8  564.54   22.00
   2  -4   8  566.84   22.10
   2   4  -8  630.44   16.40
  -2  -4  -8  573.74   23.70
  -2   4   8  585.54   20.70
  -2   4   8  589.74   20.50
  -2  -4   8  590.14   19.10
  -2  -4   8  639.14   22.90
   2  -4  -8  614.14   21.10
   2   4   8  630.44   20.00
  -2   4  -8  578.24   29.70
  -2   4  -8  614.04   46.00
   2  -4  -8  585.84   20.10
  -2  -4   8  596.04   20.20
  -4   4   8  402.36   17.40
  -4  -4  -8  369.16   20.20
  -4  -4  -8  414.86   27.40
   4   4  -8  378.66   24.80
   4   4  -8  408.36   19.40
  -4   4   8  382.66   23.60
   4   4  -8  438.86   16.80
   4  -4   8  377.76   19.90
  -4  -4  -8  396.66   12.70
   4  -4  -8  393.46   17.50
  -4   4  -8  470.55   43.90
  -4   4  -8  402.26   27.50
  -4  -4   8  386.26   16.90
   4  -4  -8  366.86   20.50
   4   4   8  403.96   19.80
   4  -4  -8  401.76   11.10
  -4  -4   8  407.36   16.90
  -6  -4  -8  207.58   25.70
  -6   4   8  188.88   24.70
  -6   4   8  248.48   16.70
   6   4  -8  210.78   18.30
   6  -4  -8  219.08   23.90
   6  -4  -8  206.38   16.50
  -6  -4   8  211.68   16.80
  -6   4  -8  238.78   19.00
   6   4   8  218.68   23.80
  -6  -4   8  222.68   17.50
  -1  -5  -8  802.82   27.60
  -1   5   8  811.32   20.40
   1  -5   8  749.23   27.00
   1   5  -8  796.72   21.00
   1   5  -8  811.12   33.60
  -1  -5  -8  782.22   23.10
  -1   5   8  804.42   24.50
   1  -5   8  793.42   24.00
   1  -5   8  777.02   25.30
   1   5   8  769.82   23.90
   1  -5  -8  808.32   24.30
  -1  -5   8  785.62   24.70
  -1  -5   8  827.62   40.40
  -1   5  -8  802.72   44.60
   1  -5  -8  780.52   25.40
  -1  -5   8  805.12   23.50
   1  -5  -8  793.42   24.40
  -1   5  -8  789.42   26.60
  -3  -5  -8  593.94   24.60
  -3  -5  -8  610.54   31.70
  -3  -5  -8  628.24   18.30
   3   5  -8  628.54   39.60
  -3   5   8  621.64   25.50
   3   5  -8  602.64   25.20
  -3   5   8  620.14   20.90
   3  -5   8  594.64   25.00
   3  -5   8  611.84   24.00
   3   5  -8  601.64   19.10
  -3   5  -8  681.13   59.69
   3  -5  -8  619.94   25.30
   3   5   8  594.94   22.80
  -3  -5   8  610.24   22.00
  -3   5  -8  597.44   35.60
  -3  -5   8  597.44   20.70
   3  -5  -8  610.64   18.10
   3  -5  -8  588.84   22.20
   5   5  -8  436.66   23.50
   5   5  -8  371.86   21.00
   5   5  -8  396.76   20.70
  -5   5   8  350.56   28.80
  -5  -5  -8  373.06   21.20
   5  -5   8  369.46   23.20
  -5  -5  -8  353.56   28.30
  -5   5  -8  369.26   49.10
  -5  -5   8  349.47   18.90
   5  -5  -8  364.56   19.90
   5   5   8  352.26   23.10
   5  -5  -8  360.16   25.70
  -5  -5   8  381.96   19.80
   7   5  -8  172.08   23.10
  -7  -5  -8  176.18   22.10
  -7   5   8  137.89   30.60
  -7  -5  -8  194.58   21.70
  -7  -5   8  174.98   23.10
   7  -5  -8  153.18   18.20
  -7  -5   8  227.38   21.10
   7   5   8  158.08   23.70
   7  -5  -8  171.68   26.20
  -7   5  -8  192.88   51.99
   0   6  -8  323.27   30.90
   0   6  -8  372.46   15.60
   0  -6  -8  376.56   17.40
   0  -6  -8  388.96   16.20
   0   6   8  357.66   16.50
   0  -6   8  375.26   16.00
   0  -6  -8  414.96   28.70
   0  -6   8  396.16   17.50
   0  -6   8  388.96   19.70
   0   6   8  360.86   18.70
  -2  -6  -8  367.46   25.70
  -2  -6  -8  370.06   18.70
   2  -6   8  340.47   17.50
   2  -6   8  284.07   17.10
   2   6  -8  325.17   22.60
   2  -6   8  306.67   19.50
  -2   6   8  339.37   18.30
  -2  -6  -8  332.77   14.20
   2   6  -8  350.96   13.80
   2   6   8  322.87   16.60
  -2  -6   8  329.27   16.30
  -2   6  -8  368.06   46.10
  -2  -6   8  340.27   15.40
   2  -6  -8  346.17   14.30
   2  -6  -8  359.06   17.10
   2  -6  -8  332.17   19.10
  -2   6  -8  375.06   22.70
  -4   6   8  264.97   22.60
   4  -6   8  221.08   20.30
   4   6  -8  214.28   15.30
   4  -6   8  221.98   17.30
   4   6  -8  203.38   25.20
  -4  -6  -8  227.88   17.70
  -4  -6  -8  212.38   23.90
   4   6  -8  236.48   18.90
   4  -6  -8  268.87   17.10
  -4  -6   8  227.18   16.60
   4  -6  -8  227.18   23.10
   4   6   8  245.88   18.50
  -4  -6   8  244.98   15.60
  -4   6  -8  222.68   27.50
  -6   6   8  119.79   21.90
  -6  -6  -8  103.69   19.30
   6  -6   8  118.49   19.00
  -6  -6  -8  140.09   15.50
   6   6  -8  132.19   15.40
  -6  -6   8  121.49   14.80
   6  -6  -8  117.49   22.70
   6  -6  -8  121.59   16.80
   6   6   8  104.39   18.30
  -6   6  -8   88.49   38.30
  -6  -6   8  118.09   13.90
  -1  -7  -8  437.16   20.10
   1  -7   8  424.06   17.30
  -1  -7  -8  481.25   19.70
   1  -7   8  390.26   20.00
  -1  -7  -8  423.16   25.50
   1   7  -8  436.06   17.00
  -1   7   8  458.25   20.30
   1   7  -8  418.96   30.50
   1  -7   8  406.36   22.30
   1  -7  -8  428.76   23.80
  -1  -7   8  437.66   18.10
   1  -7  -8  443.56   17.70
  -1   7  -8  441.26   44.70
  -1   7  -8  436.26   21.30
   1   7   8  433.26   19.40
   1  -7  -8  414.16   19.30
  -1  -7   8  435.76   19.90
  -3   7   8  351.66   22.40
  -3  -7  -8  322.67   25.70
   3   7  -8  349.17   17.50
   3   7  -8  347.27   24.00
  -3  -7  -8  360.96   16.30
   3  -7   8  331.77   23.80
  -3  -7  -8  350.06   20.80
   3  -7   8  330.67   20.80
  -3  -7   8  318.87   20.30
  -3   7  -8  343.37   29.40
   3  -7  -8  341.17   23.30
   3  -7  -8  318.17   21.80
  -3  -7   8  353.86   17.50
  -3   7  -8  403.86   56.49
   3   7   8  353.16   19.90
  -5  -7  -8  210.48   20.10
   5  -7   8  259.27   27.70
  -5   7   8  206.78   24.10
   5   7  -8  194.68   21.80
  -5  -7  -8  213.68   23.00
  -5  -7   8  225.48   20.90
  -5  -7   8  246.18   20.70
   5   7   8  154.98   18.40
   5  -7  -8  226.68   30.70
   5  -7  -8  227.78   22.70
  -5   7  -8  212.28   34.20
   0   8   8  161.68   15.20
   0   8  -8  132.29   14.70
   0  -8  -8  129.99   16.30
   0  -8   8  140.79   15.40
   0  -8   8  143.59   13.90
   0   8  -8  137.19   26.80
   0  -8  -8  118.99   13.50
   0  -8   8  133.79   18.70
   0  -8  -8  139.49   14.50
  -2   8   8  121.99   18.40
   2  -8   8  114.19   13.60
  -2  -8  -8  101.49   16.10
  -2  -8  -8  128.49   15.70
   2   8  -8  103.69   14.30
   2  -8   8  101.09   16.40
   2   8  -8  125.99   19.00
  -2  -8  -8  117.29   14.10
  -2  -8   8  109.19   14.60
   2  -8  -8  130.39   16.40
  -2   8  -8  107.49   16.00
  -2  -8   8  118.79   15.40
   2   8   8  116.49   15.90
  -2   8  -8  166.98   36.10
  -4   8   8  117.79   17.40
   4  -8   8   77.99   17.40
  -4  -8  -8   84.69   13.50
  -4  -8  -8   75.79   18.10
   4   8  -8   90.09   16.90
   4  -8  -8   98.79   15.90
   4   8   8   75.69   14.10
  -4   8  -8   75.79   53.39
  -4   8  -8  108.39   23.70
  -4  -8   8   67.39   12.90
  -4  -8   8   71.39   12.40
   1   9  -8  159.28   18.20
   1  -9   8  135.89   15.80
  -1   9   8  162.98   20.10
  -1  -9  -8  145.09   17.50
  -1  -9  -8  165.48   18.80
   1   9  -8  150.98   25.50
   1  -9   8  160.38   23.20
  -1   9  -8  198.68   20.70
   1  -9  -8  176.68   15.70
  -1  -9   8  140.19   15.70
   1   9   8  176.88   19.30
   1  -9  -8  150.78   20.20
  -1   9  -8  185.38   36.10
  -3  -9  -8  128.79   15.90
  -3   9   8  126.99   17.40
   3   9  -8  133.59   19.90
   3  -9   8   80.39   17.80
  -3  -9  -8  146.29   19.40
  -3   9  -8  142.89   21.80
  -3  -9   8  123.79   15.10
  -3   9  -8   35.40   43.80
  -3  -9   8  121.39   14.40
   3   9   8  111.59   15.80
   3  -9  -8  102.79   15.80
   0 -10   8  120.69   16.70
   0  10  -8   82.39   29.10
   0 -10  -8  163.08   19.70
   0 -10   8   94.79   19.00
   0  10   8  122.79   16.40
   0 -10  -8  127.49   19.00
  -2 -10  -8  121.89   20.90
   2  10  -8  103.09   22.30
  -2  10   8  120.99   17.40
   2 -10   8   90.99   19.20
  -2  10  -8   90.59   44.30
  -2  10  -8  106.89   19.40
   2  10   8  132.99   18.00
  -2 -10   8  116.59   17.30
   2 -10  -8  110.49   19.70
   1   0  -9 1169.88   29.10
   1   0  -9 1153.98   35.70
  -1   0   9 1162.48   32.30
  -1   0   9 1173.98   31.40
  -1   0   9 1110.69   38.40
  -1   0  -9 1191.68   29.60
  -1   0  -9 1161.48   31.20
   1   0   9 1132.79   32.40
  -1   0  -9 1196.18   26.50
   1   0   9 1161.88   28.30
  -1   0  -9 1176.98   39.10
  -3   0   9  982.40   22.80
   3   0  -9  905.21   26.20
  -3   0  -9  900.51   34.20
  -3   0   9  964.10   27.70
   3   0  -9  961.10   28.80
  -3   0   9  954.60   25.40
  -3   0   9  926.31   26.40
  -3   0  -9  915.61   25.20
   3   0   9  901.01   28.60
  -5   0  -9  583.74   28.70
  -5   0  -9  561.74   28.30
   5   0  -9  603.14   20.90
  -5   0   9  600.44   21.70
  -5   0   9  619.54   22.00
  -5   0  -9  558.64   34.10
   5   0  -9  619.44   23.50
  -5   0   9  650.43   34.70
  -7   0  -9  318.37   29.40
   7   0  -9  344.47   25.50
  -7   0   9  425.86   49.10
  -7   0   9  341.47   20.90
   7   0   9  352.56   26.20
  -7   0  -9  319.87   22.40
   0   1   9 2805.92   57.69
   0   1   9 2747.82   71.09
   0  -1  -9 2704.23   66.09
   0  -1   9 2685.93   63.99
   0   1   9 2720.43   64.19
   0  -1  -9 2735.73   59.99
   0   1  -9 2700.63   73.29
   0  -1  -9 2776.02   57.99
   0  -1   9 2696.43   63.19
   0   1  -9 2726.83   63.89
  -2   1   9 2275.17   48.40
  -2   1   9 2214.78   53.19
  -2  -1  -9 2259.57   50.69
  -2  -1  -9 2345.87   57.69
  -2  -1  -9 2310.67   48.30
   2   1  -9 2247.68   59.79
   2   1  -9 2238.58   52.79
  -2   1   9 2235.38   53.39
   2  -1   9 2228.88   54.99
  -2   1  -9 2166.18   53.39
  -2   1  -9 2238.38   67.89
  -2  -1   9 2282.57   52.79
   2  -1  -9 2322.87   51.29
   2  -1  -9 2275.47   55.39
  -2  -1   9 2231.08   53.79
   2   1   9 2240.68   53.59
  -2   1  -9 2325.07   50.09
   2   1   9 2206.38   54.69
  -2   1  -9 2289.47   68.89
  -4  -1  -9 1331.97   32.70
  -4  -1  -9 1224.98   41.50
  -4  -1  -9 1365.16   45.90
   4   1  -9 1419.66   38.30
  -4   1   9 1377.06   35.90
  -4  -1  -9 1461.75   53.89
   4   1  -9 1377.86   37.30
  -4   1   9 1448.66   36.20
   4  -1  -9 1394.56   37.40
  -4   1  -9 1376.26   51.99
  -4   1  -9 1367.76   51.69
   4   1   9 1355.76   40.20
  -4  -1   9 1398.46   45.50
   4  -1  -9 1397.66   36.60
  -4  -1   9 1451.15   36.60
  -4  -1   9 1300.87   32.70
  -4  -1   9 1388.66   36.30
   6   1  -9  666.53   27.50
  -6   1   9  668.63   42.10
  -6  -1  -9  697.23   36.30
   6   1  -9  738.43   23.40
  -6  -1  -9  745.53   29.80
  -6   1   9  705.13   25.30
  -6  -1   9  719.23   25.70
  -6  -1   9  743.43   25.70
  -6   1  -9  726.73   29.70
   6  -1  -9  703.93   29.70
  -6   1  -9  720.03   35.40
   6   1   9  717.83   26.40
  -6   1  -9  747.23   38.10
  -6  -1   9  752.12   51.09
   6  -1  -9  721.13   24.50
  -8   1   9  303.07   25.30
   8   1  -9  325.67   29.40
  -8  -1  -9  288.77   34.30
  -8   1  -9  282.97   32.70
  -8  -1   9  279.97   24.50
   8  -1  -9  331.77   31.90
   1  -2   9 1591.84   41.00
  -1  -2  -9 1584.94   40.90
  -1   2   9 1627.44   39.40
  -1   2   9 1562.64   41.00
  -1   2   9 1598.54   35.80
   1   2  -9 1578.94   42.00
  -1  -2  -9 1639.54   55.49
   1   2  -9 1622.14   53.29
  -1  -2  -9 1654.03   38.80
   1  -2   9 1539.55   41.70
   1  -2  -9 1618.24   36.50
   1   2   9 1613.94   37.40
  -1  -2   9 1558.64   40.60
  -1   2  -9 1657.93   44.50
  -1   2  -9 1651.73   35.20
   1  -2  -9 1551.14   47.20
   1  -2  -9 1606.64   41.40
  -1   2  -9 1566.74   50.29
  -1  -2   9 1588.44   39.60
   1   2   9 1563.74   42.00
  -3   2   9 1229.98   32.60
  -3   2   9 1173.98   32.50
  -3  -2  -9 1186.58   32.00
   3   2  -9 1193.28   38.70
   3   2  -9 1196.68   33.20
  -3  -2  -9 1176.38   41.50
   3  -2  -9 1160.58   32.60
  -3  -2   9 1210.08   32.60
   3   2   9 1160.68   33.50
  -3  -2   9 1219.08   26.10
  -3  -2   9 1177.88   31.70
   3  -2  -9 1160.08   31.80
   5   2  -9  729.53   26.10
  -5  -2  -9  699.43   19.30
   5   2  -9  734.53   24.70
  -5  -2  -9  718.03   29.60
  -5   2   9  720.63   24.10
  -5   2   9  731.93   33.40
  -5  -2  -9  696.93   36.30
  -5   2  -9  727.43   35.30
   5  -2  -9  732.13   24.30
   5  -2  -9  718.13   27.80
  -5  -2   9  699.33   24.00
  -5  -2   9  716.63   24.50
   5   2   9  692.83   29.90
  -5   2  -9  725.33   35.60
  -7   2   9  339.77   21.90
  -7  -2  -9  378.06   33.50
   7   2  -9  368.66   25.70
  -7  -2  -9  342.37   22.80
  -7   2   9  322.17   45.80
  -7  -2   9  425.66   33.20
   7  -2  -9  349.07   20.80
  -7  -2   9  381.36   23.10
  -7   2  -9  439.26   28.90
   7   2   9  348.97   34.60
   7  -2  -9  387.06   29.60
   0  -3   9 1111.79   31.50
   0  -3  -9 1102.69   30.60
   0   3  -9 1108.89   38.20
   0   3   9 1123.69   29.20
   0   3  -9 1138.39   25.00
   0  -3  -9 1120.79   24.90
   0  -3   9 1117.99   30.70
   0  -3  -9 1100.39   40.70
   0   3   9 1096.19   32.20
   0   3  -9 1143.49   24.70
   2  -3   9  977.30   30.70
  -2   3   9  994.80   28.80
  -2  -3  -9 1007.60   27.40
   2   3  -9  978.30   41.70
   2  -3   9  954.80   28.50
  -2   3   9  960.10   26.40
  -2  -3  -9  934.11   36.10
   2   3  -9  968.70   30.60
  -2   3  -9 1047.30   42.20
   2  -3  -9 1001.10   27.50
  -2  -3   9  984.70   27.40
   2   3   9  981.40   27.30
   2  -3  -9  999.60   38.50
   2  -3  -9 1011.40   28.50
  -2  -3   9  960.90   28.20
  -2   3  -9  935.71   49.00
  -4   3   9  707.33   23.70
  -4   3   9  695.83   27.80
  -4  -3  -9  673.93   37.80
  -4  -3  -9  684.73   28.30
  -4  -3  -9  702.23   19.80
   4   3  -9  698.33   28.70
   4   3  -9  686.43   24.50
  -4   3  -9  639.74   53.99
   4  -3  -9  727.33   27.20
  -4  -3   9  684.53   23.00
   4  -3  -9  674.53   25.50
   4   3   9  692.13   26.40
   4  -3  -9  689.93   23.50
  -4  -3   9  716.43   23.60
  -6  -3  -9  406.96   31.00
  -6  -3  -9  402.06   23.20
  -6   3   9  406.46   34.60
  -6   3   9  359.36   20.20
   6   3  -9  422.16   24.20
   6   3  -9  416.06   22.20
  -6   3  -9  382.96   27.70
   6  -3  -9  391.76   19.80
  -6   3  -9  500.95   71.59
  -6   3  -9  401.56   27.30
  -6  -3   9  389.56   20.40
   6   3   9  375.46   27.10
  -6  -3   9  375.46   20.60
  -1  -4  -9 1189.78   38.50
  -1  -4  -9 1170.18   31.40
   1  -4   9 1169.08   33.90
   1   4  -9 1192.88   39.30
   1  -4   9 1166.68   32.60
   1   4  -9 1218.48   26.30
  -1   4   9 1169.48   30.50
  -1   4   9 1183.88   33.50
  -1   4   9 1177.78   28.30
   1  -4  -9 1206.28   30.70
   1  -4  -9 1169.88   32.40
  -1  -4   9 1190.78   31.90
  -1  -4   9 1194.38   33.10
   1  -4  -9 1191.88   38.00
  -1   4  -9 1153.48   49.90
   1   4   9 1183.18   30.90
  -1   4  -9 1193.18   30.90
  -1   4  -9 1154.48   33.00
   3  -4   9  891.71   30.10
   3   4  -9  929.41   41.00
  -3   4   9  928.21   28.20
   3   4  -9  927.81   30.90
  -3  -4  -9  931.41   33.30
  -3  -4  -9  931.91   24.80
   3   4  -9  955.20   24.40
  -3  -4  -9  939.21   43.50
  -3   4   9  918.81   29.70
   3  -4  -9  908.71   30.00
   3  -4  -9  946.91   28.60
  -3  -4   9  888.81   27.00
   3  -4  -9  950.80   30.40
  -3   4  -9  901.01   61.09
   3   4   9  951.10   29.40
  -3   4  -9  944.81   45.40
  -3  -4   9  930.91   28.30
  -5  -4  -9  561.74   26.50
  -5  -4  -9  528.05   34.00
   5   4  -9  582.24   24.50
   5   4  -9  599.24   25.60
  -5   4   9  587.24   32.00
  -5   4   9  552.94   23.00
  -5   4  -9  563.44   29.50
   5   4   9  560.54   27.30
  -5  -4   9  602.54   23.40
   5  -4  -9  541.75   27.50
  -5  -4   9  580.44   22.90
  -5   4  -9  531.05   58.89
   5  -4  -9  548.55   22.90
  -7  -4  -9  313.37   33.00
   7   4  -9  315.07   24.50
  -7   4   9  271.67   32.00
  -7  -4  -9  334.97   24.10
  -7  -4   9  274.07   24.70
   7   4   9  267.87   33.10
   7  -4  -9  340.57   34.70
  -7  -4   9  302.27   23.40
  -7   4  -9  283.47   57.99
   7  -4  -9  329.07   25.20
   0   5  -9 1896.21   43.20
   0   5  -9 1961.00   61.69
   0  -5   9 1864.51   46.30
   0  -5   9 1855.81   48.20
   0   5   9 1807.12   45.30
   0  -5  -9 1862.81   50.19
   0  -5  -9 1877.81   46.50
  -2   5   9 1615.54   41.70
   2  -5   9 1575.64   45.30
  -2  -5  -9 1626.34   58.39
   2  -5   9 1613.04   40.90
  -2  -5  -9 1619.84   46.70
   2  -5   9 1600.94   44.50
  -2   5   9 1612.44   42.00
  -2  -5  -9 1644.44   39.70
   2   5  -9 1614.24   36.90
   2   5  -9 1562.74   48.00
  -2  -5   9 1642.54   41.20
   2  -5  -9 1625.94   43.30
   2  -5  -9 1594.24   42.40
   2  -5  -9 1592.64   41.90
  -2  -5   9 1581.94   42.40
   2   5   9 1574.84   41.90
  -2   5  -9 1494.95   70.29
  -2   5  -9 1634.54   49.10
   4   5  -9 1054.19   30.10
  -4   5   9 1038.80   31.10
   4  -5   9 1029.20   36.20
  -4  -5  -9 1040.70   44.50
  -4  -5  -9 1049.70   35.70
   4   5  -9 1104.69   44.90
   4   5  -9 1055.69   35.10
  -4   5   9 1028.10   36.90
  -4  -5   9 1068.19   31.80
  -4  -5   9 1043.80   33.00
  -4   5  -9 1076.49   56.09
  -4   5  -9  985.20   42.10
   4  -5  -9 1051.49   33.20
   4  -5  -9 1077.19   38.50
   4   5   9 1057.89   35.40
   6   5  -9  629.24   28.80
  -6  -5  -9  524.45   37.10
  -6   5   9  536.25   37.40
  -6  -5  -9  585.44   28.90
   6  -5  -9  577.14   36.30
   6  -5  -9  572.34   28.90
  -6   5  -9  610.34   70.69
   6   5   9  572.44   34.10
  -6  -5   9  575.74   26.70
  -6  -5   9  591.64   27.30
  -1  -6  -9  531.85   23.30
   1   6  -9  541.05   17.00
   1   6  -9  528.25   30.90
   1  -6   9  544.05   20.30
   1  -6   9  505.25   22.00
   1  -6   9  544.55   24.10
  -1   6   9  506.15   20.20
  -1  -6  -9  566.04   20.20
  -1  -6  -9  509.05   33.10
   1  -6  -9  525.65   21.20
  -1   6  -9  494.45   42.10
  -1  -6   9  547.45   22.10
  -1   6  -9  547.35   21.70
   1   6   9  530.15   20.40
  -1  -6   9  512.95   19.80
   1  -6  -9  529.25   20.90
  -3  -6  -9  393.46   30.30
   3   6  -9  446.06   24.30
  -3  -6  -9  465.55   17.20
   3  -6   9  428.06   22.00
   3  -6   9  415.16   23.80
  -3   6   9  426.36   21.90
   3   6  -9  457.45   17.00
   3   6  -9  367.06   42.70
  -3  -6  -9  423.46   21.90
  -3  -6   9  436.26   20.60
  -3   6  -9  433.16   31.90
   3  -6  -9  430.86   20.70
   3   6   9  416.56   20.20
  -3   6  -9  427.66   59.79
  -3  -6   9  436.66   19.40
   3  -6  -9  445.66   14.80
   3  -6  -9  452.65   23.80
  -5   6   9  293.97   28.10
   5  -6   9  283.77   25.90
   5   6  -9  321.27   22.50
  -5  -6  -9  319.47   23.00
  -5  -6  -9  272.67   30.00
   5   6   9  265.87   23.70
  -5   6  -9  240.98   35.20
   5  -6  -9  284.27   22.60
  -5  -6   9  293.07   20.70
  -5  -6   9  285.37   21.10
   0   7  -9  565.94   38.00
   0  -7   9  521.45   22.50
   0  -7  -9  520.75   30.50
   0   7   9  490.45   21.20
   0  -7   9  504.75   21.00
   0  -7  -9  528.95   21.40
   0  -7  -9  520.55   22.20
   0   7  -9  503.95   19.20
  -2  -7  -9  431.56   19.00
  -2  -7  -9  446.66   30.90
   2  -7   9  485.85   26.00
   2  -7   9  458.25   23.70
   2   7  -9  449.86   17.80
  -2  -7  -9  455.55   22.30
   2   7  -9  472.05   29.40
  -2   7   9  476.45   22.00
  -2   7  -9  446.76   26.10
   2  -7  -9  442.46   21.60
   2  -7  -9  488.25   17.90
  -2  -7   9  469.15   20.70
  -2  -7   9  474.75   22.20
  -2   7  -9  507.55   53.29
   2   7   9  444.86   21.30
   4   7  -9  315.27   45.00
  -4   7   9  316.87   25.40
  -4  -7  -9  374.16   30.20
  -4  -7  -9  340.87   23.00
   4  -7   9  359.46   21.70
   4  -7   9  313.07   26.90
   4   7  -9  341.57   24.80
  -4  -7   9  308.67   20.00
  -4   7  -9  321.07   41.40
  -4  -7   9  356.06   23.10
   4  -7  -9  281.57   28.30
  -4   7  -9  309.47   58.89
   4   7   9  318.67   23.60
   4  -7  -9  355.46   23.20
   1   8  -9  638.14   39.40
   1  -8   9  638.84   27.60
   1  -8   9  604.34   30.40
  -1  -8  -9  651.13   32.10
   1   8  -9  613.64   22.50
  -1  -8  -9  592.64   24.90
  -1   8   9  517.05   34.80
  -1  -8  -9  643.14   26.60
  -1  -8   9  674.83   25.60
  -1   8  -9  579.64   26.20
  -1   8  -9  674.23   55.59
   1   8   9  604.34   26.00
  -1  -8   9  576.74   26.80
   1  -8  -9  624.54   23.20
   1  -8  -9  606.44   27.10
   3   8  -9  516.95   72.19
  -3  -8  -9  481.15   26.70
   3   8  -9  472.55   31.20
  -3  -8  -9  489.25   31.90
  -3   8   9  493.05   27.20
   3  -8   9  504.05   30.80
   3  -8   9  480.95   28.00
  -3   8  -9  415.46   54.29
  -3  -8   9  479.65   23.50
   3  -8  -9  500.65   27.90
  -3  -8   9  455.85   26.20
   3   8   9  501.45   26.30
  -3   8  -9  603.04   74.89
  -5   8   9  337.77   32.30
   5   8  -9  322.37   27.90
  -5  -8  -9  249.58   26.20
  -5  -8  -9  305.27   35.10
   5  -8   9  264.57   34.60
  -5   8  -9  331.97   38.10
  -5   8  -9  333.77   74.29
  -5  -8   9  277.37   26.50
   5  -8  -9  423.06   39.70
  -5  -8   9  316.67   26.10
   5  -8  -9  291.07   28.80
   5   8   9  273.77   30.20
   0   9  -9  530.35   47.70
   0   9  -9  482.55   23.20
   0  -9   9  487.65   27.70
   0  -9  -9  489.75   27.50
   0   9   9  496.45   25.80
   0  -9  -9  459.65   23.30
   2  -9   9  347.27   28.20
  -2   9   9  402.46   25.90
   2  -9   9  438.36   32.00
  -2  -9  -9  408.26   26.30
   2   9  -9  491.25   35.60
  -2  -9  -9  433.56   25.20
  -2   9  -9  397.76   29.60
  -2   9  -9  428.66   52.89
   2  -9  -9  403.06   28.00
   2   9   9  460.05   26.50
  -2  -9   9  467.15   26.80
  -1 -10  -9  204.48   28.30
   1 -10   9  145.79   21.10
   1  10  -9  186.98   28.00
  -1 -10  -9  226.98   22.90
  -1  10   9  201.88   24.10
  -1  10  -9  229.28   38.50
   1  10   9  201.18   24.30
  -1 -10   9  192.98   25.90
   1 -10  -9  167.68   21.90
   0   0 -10 2949.00   65.09
   0   0  10 2958.80   69.29
   0   0 -10 2942.01   74.89
   0   0  10 2985.30   69.89
  -2   0  10 2482.45   59.19
   2   0 -10 2475.95   63.39
   2   0  10 2467.05   61.29
  -2   0 -10 2541.45   63.09
  -2   0  10 2566.74   60.49
   2   0 -10 2529.75   57.09
  -2   0 -10 2481.15   68.39
  -2   0 -10 2472.55   54.99
  -2   0 -10 2613.84   57.19
   2   0  10 2512.25   58.39
   4   0 -10 1692.93   43.40
   4   0 -10 1631.04   43.70
  -4   0  10 1667.23   43.00
  -4   0  10 1636.64   42.70
  -4   0 -10 1649.83   50.79
  -4   0 -10 1608.64   56.79
  -4   0  10 1671.83   43.00
   6   0 -10  867.51   28.20
  -6   0 -10  896.51   35.50
  -6   0 -10  906.41   42.10
  -6   0  10  895.21   30.10
  -6   0  10  893.71   43.10
  -6   0  10  897.91   28.80
  -8   0 -10  446.66   39.20
  -8   0  10  376.66   27.20
   8   0 -10  365.46   33.30
  -1  -1 -10    8.70    6.50
   1  -1  10   11.00    5.40
  -1   1  10   29.70    6.30
  -1   1  10   19.40    2.70
   1   1 -10   25.70   10.00
  -1   1  10   30.90    6.40
   1   1 -10   15.60    4.90
  -1  -1 -10   20.20    3.40
  -1   1  10   33.40   10.70
  -1  -1 -10   23.40    5.30
  -1  -1 -10   21.20    4.80
   1  -1  10   10.90    5.90
   1   1  10   14.00    5.80
   1   1  10   25.60    4.70
  -1  -1  10   22.70    6.20
  -1  -1  10    7.60    4.80
  -1   1 -10   31.70    9.90
  -1   1 -10    3.60    9.70
  -1   1 -10   23.10    3.30
   1  -1 -10   21.80    4.20
   1  -1 -10   29.10    7.30
  -3   1  10   25.80    6.60
  -3   1  10   16.30    6.00
  -3  -1 -10   10.40   12.20
  -3  -1 -10   21.20    4.50
   3   1 -10   20.80    5.40
  -3  -1 -10   33.60   11.00
  -3   1  10   24.90    5.50
  -3  -1 -10    4.40    7.40
   3   1 -10   18.20    8.00
  -3   1  10   20.30    5.70
   3  -1 -10   25.90    5.40
  -3  -1  10   21.80    5.70
  -3   1 -10   46.10   18.90
   3   1  10   30.80    7.40
   3  -1 -10   16.80    6.20
  -3   1 -10   35.40   13.90
  -3  -1  10   23.40    6.20
  -5   1  10   23.00   12.50
  -5  -1 -10   18.10   14.80
  -5   1  10   20.90    7.40
  -5  -1 -10    9.10   11.80
  -5   1  10   16.20    7.40
   5   1 -10   17.80    7.20
   5   1 -10   12.00    7.20
  -5  -1 -10   14.90    8.30
  -5   1 -10   34.60   16.60
   5  -1 -10    8.90    6.80
  -5   1 -10    0.70   12.60
  -5  -1  10    6.50    7.20
  -5   1 -10   32.80   16.30
   5   1  10   13.10   10.20
  -5  -1  10   17.10    6.90
   5  -1 -10   17.10    6.80
  -7  -1 -10    9.50   11.60
  -7  -1 -10    9.40   16.10
   7   1 -10   15.60   11.60
  -7   1  10   21.80   10.50
  -7  -1  10   16.30   11.20
  -7   1 -10    6.70   16.00
   7  -1 -10   -8.60   12.10
  -7   1 -10   41.80   12.40
   0   2  10 1100.89   32.60
   0   2 -10 1120.49   34.80
   0  -2 -10 1080.39   32.50
   0  -2 -10 1147.89   25.30
   0   2  10 1093.99   38.90
   0  -2 -10 1109.69   32.40
   0  -2  10 1096.59   32.70
   0   2  10 1116.19   26.60
   0   2 -10 1051.59   45.60
   0  -2  10 1123.69   31.90
  -2   2  10 1021.90   30.00
   2  -2  10  973.50   31.20
  -2  -2 -10 1004.60   29.90
   2   2 -10  985.40   29.40
   2  -2  10  971.90   30.20
  -2   2  10  980.80   24.50
   2   2 -10  982.00   38.70
  -2  -2 -10 1062.49   43.20
  -2  -2  10 1000.30   29.70
   2   2  10 1007.00   27.80
   2  -2 -10 1014.50   30.00
  -2   2 -10 1003.20   25.70
  -2  -2  10  969.50   28.40
  -2   2 -10 1011.80   43.40
   2  -2 -10 1018.70   26.80
  -4  -2 -10  744.83   23.70
  -4  -2 -10  764.32   33.80
  -4  -2 -10  772.82   43.20
  -4   2  10  757.82   25.50
   4   2 -10  734.33   28.50
   4   2 -10  767.32   25.80
  -4   2  10  760.52   26.80
   4   2  10  754.22   28.00
  -4  -2  10  784.52   25.30
   4  -2 -10  794.32   26.60
   4  -2 -10  781.82   25.70
  -4  -2  10  745.23   29.90
  -4  -2  10  775.32   25.50
  -6   2  10  423.96   31.80
  -6  -2 -10  548.25   36.50
  -6  -2 -10  446.86   25.70
  -6   2  10  476.15   22.30
   6   2 -10  466.35   19.90
   6   2 -10  452.55   24.00
  -6   2 -10  451.45   49.20
  -6  -2  10  451.15   22.60
  -6  -2  10  524.65   23.20
   6  -2 -10  487.25   21.30
   6  -2 -10  413.06   30.70
  -6   2 -10  514.55   32.60
  -6   2 -10  504.45   30.70
  -1  -3 -10   -2.00    8.50
  -1   3  10    0.60    5.40
   1   3 -10   -3.90    5.30
   1  -3  10    4.40    5.50
   1   3 -10   16.10   13.70
  -1  -3 -10    3.80    4.70
  -1   3  10    0.10    6.30
   1  -3  10    2.40    5.10
  -1   3 -10    3.60    7.00
  -1   3 -10   -6.30   10.50
   1  -3 -10    1.80    4.30
   1  -3 -10    8.00   12.10
  -1   3 -10    6.20    4.30
   1   3  10    1.00    5.00
  -1  -3  10    4.70    4.70
   1  -3 -10    3.80    4.50
  -1  -3  10   -3.00    4.60
   1   3  10    2.60    3.90
   3   3 -10   -7.20    9.70
   3  -3  10   15.10    6.30
   3  -3  10   11.20    7.10
   3   3 -10    3.10    5.60
  -3  -3 -10   17.50   10.20
  -3  -3 -10    4.40    5.00
  -3   3  10   12.30    6.20
  -3   3  10    4.20    5.70
  -3  -3  10    2.90    4.90
  -3   3 -10   39.80   21.90
   3  -3 -10   -3.10    5.40
   3  -3 -10   14.00    5.80
   3  -3 -10   -4.70   12.30
  -3   3 -10   21.50   18.80
  -3  -3  10    7.90    5.80
   3   3  10    5.70    5.50
   5   3 -10    5.70    7.00
  -5   3  10   -0.70    7.40
  -5   3  10    0.50   10.90
   5   3 -10   10.90    8.50
  -5  -3 -10   12.80   10.10
  -5  -3 -10   16.20   13.90
  -5   3 -10  -19.00   14.90
   5   3  10    8.10    9.70
   5  -3 -10    4.60    8.80
  -5  -3  10    6.80    7.60
  -5   3 -10    7.70   32.20
   5  -3 -10    0.70    6.40
  -5   3 -10   -3.90   19.10
  -5  -3  10   12.10    7.10
  -7   3  10   21.50   20.10
  -7  -3 -10   18.40   12.90
  -7  -3 -10  -22.70   17.00
   7   3 -10   -7.20   10.70
  -7  -3  10    7.90   12.40
   7  -3 -10  -15.50   10.90
   7   3  10   22.60   18.00
  -7  -3  10    2.50   10.80
  -7   3 -10   34.90   53.39
   7  -3 -10   25.30   16.50
   0   4 -10 1647.54   35.60
   0  -4 -10 1632.24   42.10
   0  -4 -10 1613.14   50.39
   0   4  10 1606.64   39.30
   0   4 -10 1598.54   52.49
   0  -4  10 1619.54   43.60
   0   4  10 1621.64   43.30
   0   4 -10 1657.63   36.60
   0  -4  10 1665.43   42.60
  -2  -4 -10 1425.46   36.60
  -2   4  10 1453.95   39.10
   2  -4  10 1404.76   38.40
   2  -4  10 1438.26   41.10
   2   4 -10 1426.46   57.29
  -2  -4 -10 1391.76   45.80
   2   4 -10 1413.56   42.30
  -2   4  10 1416.36   36.20
  -2   4 -10 1431.06   44.80
   2  -4 -10 1415.26   43.40
  -2   4 -10 1363.66   61.09
   2  -4 -10 1460.35   38.10
  -2  -4  10 1415.56   39.20
  -2  -4  10 1396.66   37.70
   2   4  10 1407.36   37.40
   2  -4 -10 1452.85   39.00
   4   4 -10 1020.90   33.20
  -4  -4 -10 1002.80   46.40
  -4  -4 -10  996.40   36.80
  -4   4  10  995.40   31.10
   4   4 -10 1024.00   39.70
  -4  -4 -10  973.50   26.00
  -4   4  10 1005.10   33.20
   4   4  10  989.10   33.90
  -4   4 -10 1021.60   56.79
   4  -4 -10 1034.10   28.40
  -4  -4  10 1044.70   31.50
   4  -4 -10 1028.50   35.10
  -4   4 -10  971.60   74.29
  -4  -4  10 1019.80   32.10
   4  -4 -10  990.70   31.50
   6   4 -10  585.04   28.00
  -6   4  10  586.84   36.60
  -6  -4 -10  560.54   29.70
  -6  -4 -10  579.44   39.50
  -6   4 -10  571.14   73.69
   6  -4 -10  612.34   27.30
  -6  -4  10  609.84   27.10
   6   4  10  594.64   34.60
  -6  -4  10  542.45   26.10
   6  -4 -10  557.24   33.80
   1  -5  10   11.40    6.90
   1  -5  10   37.00    7.70
  -1  -5 -10   15.40    9.00
  -1  -5 -10   28.30    6.50
  -1   5  10   39.30    7.40
  -1   5  10   27.00    6.10
   1   5 -10   46.80   11.30
  -1   5 -10    7.10   14.10
   1  -5 -10   21.50    8.40
   1   5  10   30.20    6.50
   1  -5 -10   37.90    7.10
  -1   5 -10   30.00    7.60
  -1  -5  10   36.80    7.20
   1  -5 -10   21.70    6.20
  -1  -5  10   53.09    8.70
   3   5 -10   35.80    7.40
   3   5 -10   14.60   17.60
   3  -5  10   19.50   10.00
  -3  -5 -10   23.40    6.10
   3   5 -10   27.30    9.20
  -3   5  10   30.80    8.30
  -3  -5 -10    6.50    8.40
  -3  -5 -10  -10.40   14.30
  -3   5  10   22.10    7.80
  -3  -5  10   24.00    7.30
   3  -5 -10   27.40    7.20
  -3  -5  10   17.20    7.60
  -3   5 -10   57.79   28.40
   3  -5 -10   14.40    8.40
   3  -5 -10   27.20    7.70
   3   5  10   20.10    7.60
  -3   5 -10   10.80   14.00
   5   5 -10   28.50   14.30
  -5  -5 -10   20.80   16.90
  -5   5  10   31.40   13.30
   5   5 -10   16.80    9.30
  -5  -5 -10    1.40   10.70
   5  -5 -10   24.90   13.10
  -5  -5  10   12.10    8.60
   5   5  10   11.20   11.60
  -5  -5  10   30.90   10.50
  -5   5 -10    7.90   29.50
   5  -5 -10    3.30    8.70
   0  -6  10  898.11   29.20
   0   6 -10  922.81   25.10
   0   6 -10  886.71   43.30
   0  -6 -10  954.10   32.20
   0  -6 -10  932.41   29.40
   0   6  10  917.01   28.20
   0  -6  10  941.81   31.60
   2   6 -10  825.92   35.10
  -2  -6 -10  819.92   31.60
  -2  -6 -10  815.62   25.90
  -2  -6 -10  807.82   44.70
   2  -6  10  848.72   31.70
  -2   6  10  820.02   27.90
   2   6 -10  874.01   23.60
   2  -6  10  840.62   27.40
   2  -6 -10  840.42   26.70
   2   6  10  816.92   28.00
   2  -6 -10  831.12   29.10
   2  -6 -10  842.22   29.20
  -2  -6  10  829.12   29.40
  -2  -6  10  867.21   28.10
  -2   6 -10  832.22   55.09
  -2   6 -10  840.12   31.90
  -4   6  10  599.64   27.70
  -4  -6 -10  607.34   39.40
   4   6 -10  659.43   44.40
   4   6 -10  606.64   29.00
   4  -6  10  635.14   28.10
  -4  -6 -10  628.34   29.30
   4  -6 -10  573.64   26.60
  -4  -6  10  612.94   25.50
   4   6  10  602.74   28.10
  -4   6 -10  521.35   43.40
   4  -6 -10  623.54   32.60
  -4   6 -10  603.84   79.59
  -4  -6  10  645.54   27.20
  -6  -6 -10  341.07   37.40
  -6  -6 -10  344.87   26.50
  -6   6  10  301.47   36.60
   6   6 -10  388.06   26.20
  -6   6 -10  277.37   48.80
   6  -6 -10  338.27   39.00
  -6  -6  10  291.27   26.10
   6  -6 -10  376.36   28.10
  -6  -6  10  360.96   25.50
   6   6  10  370.96   33.10
   1   7 -10    5.60   12.80
   1  -7  10   22.30    8.40
  -1  -7 -10    7.60    8.80
  -1  -7 -10    4.20   15.20
  -1   7  10   12.20    7.30
   1   7 -10    5.20    5.80
   1  -7  10   -9.10    7.70
  -1  -7 -10    2.90    6.60
   1  -7 -10   23.30   17.80
  -1   7 -10   -0.60   18.40
   1   7  10   -0.40    6.40
  -1   7 -10   12.70    8.20
  -1  -7  10   14.20    8.30
  -1  -7  10   11.80    8.40
   1  -7 -10    3.80    7.20
   1  -7 -10    7.10    8.10
  -3  -7 -10   18.30   11.00
   3  -7  10    2.70   11.90
   3   7 -10   -4.60   26.90
  -3   7  10    4.00    9.20
  -3  -7 -10   12.80    8.00
   3   7 -10   32.90   13.20
   3  -7  10   26.70   12.20
  -3  -7 -10   -7.00   16.90
  -3   7 -10   21.30   15.40
  -3   7 -10   60.49   34.30
   3   7  10    9.10    9.30
   3  -7 -10   10.90   12.40
  -3  -7  10    8.30    9.80
  -3  -7  10    0.00   14.90
   3  -7 -10    1.60    8.90
  -5  -7 -10    8.50   13.50
  -5  -7 -10   16.80   19.50
  -5   7  10    9.90   15.20
   5   7 -10    5.70   11.60
   5  -7 -10   28.70   21.10
   5  -7 -10   18.10   12.60
  -5   7 -10   47.80   57.99
  -5  -7  10    4.10   11.50
   5   7  10   15.60   14.30
  -5   7 -10   43.30   30.60
  -5  -7  10   10.40   12.90
   0  -8 -10  457.85   23.60
   0  -8  10  518.15   26.60
   0  -8 -10  472.25   22.80
   0   8  10  470.05   23.20
   0   8 -10  492.15   20.10
   0  -8 -10  507.25   29.00
   0   8 -10  472.15   42.10
   0  -8  10  485.85   22.30
  -2  -8 -10  444.86   22.70
   2   8 -10  412.66   32.20
  -2  -8 -10  418.66   32.80
   2  -8  10  418.76   37.60
  -2   8  10  450.65   24.00
  -2  -8 -10  428.16   25.20
  -2  -8  10  452.55   26.10
  -2  -8  10  441.86   23.20
   2  -8 -10  390.86   24.50
  -2   8 -10  453.45   63.79
  -2   8 -10  403.86   27.20
   2   8  10  422.06   24.10
   4   8 -10  302.47   28.30
  -4   8  10  315.37   27.00
  -4  -8 -10  334.07   26.10
  -4  -8 -10  319.87   36.30
   4  -8  10  293.57   32.50
  -4  -8  10  353.96   24.80
   4   8  10  279.67   26.70
  -4   8 -10  365.56   41.50
  -4  -8  10  355.36   26.50
   4  -8 -10  337.67   26.80
  -4   8 -10  367.66   63.09
  -1  -9 -10   -7.20   10.50
  -1   9  10   10.30   11.00
   1  -9  10    8.80   13.70
  -1  -9 -10   21.60   12.60
   1   9 -10  -36.00   16.20
   1  -9 -10   22.60    9.90
   1   9  10    1.10   10.80
   1  -9 -10  -11.90   11.00
  -1  -9  10    8.20   12.80
  -1   9 -10   23.40   27.10
   3   9 -10  106.59   47.50
   3   9 -10   16.80   16.10
  -3  -9 -10   29.10   19.80
  -3  -9 -10   -5.00   12.30
   3  -9  10  -16.30   16.50
  -3   9  10   -4.70   12.70
   3   9  10   11.80   13.80
  -3  -9  10   22.80   14.20
   3  -9 -10   -0.90   14.00
  -3   9 -10   37.10   42.50
  -3   9 -10   42.40   16.90
  -3  -9  10   17.10   14.70
  -1   0 -11  818.42   20.50
  -1   0 -11  799.62   23.50
  -1   0  11  820.12   26.70
   1   0  11  785.72   27.20
   1   0 -11  823.62   22.70
   1   0 -11  833.22   30.60
  -1   0 -11  802.52   25.10
  -1   0  11  801.82   27.00
  -1   0 -11  800.12   32.80
   3   0 -11  642.34   24.40
  -3   0 -11  626.04   33.40
  -3   0  11  630.14   22.20
  -3   0 -11  512.25   19.80
  -3   0 -11  620.34   29.50
   3   0 -11  639.44   20.90
  -3   0  11  635.04   23.10
  -5   0  11  396.06   19.50
   5   0 -11  411.66   19.20
  -5   0 -11  371.76   29.50
  -5   0  11  390.26   19.90
  -5   0 -11  325.77   35.10
  -5   0 -11  385.76   25.20
   5   0 -11  371.96   19.80
   7   0 -11  175.98   24.70
  -7   0  11  203.18   22.30
  -7   0 -11  161.58   18.80
  -7   0 -11  158.78   24.20
   0   1 -11  810.52   25.20
   0   1  11  838.12   20.10
   0   1 -11  789.02   34.90
   0   1  11  797.32   27.20
   0  -1 -11  793.02   28.70
   0  -1 -11  783.12   20.20
   0  -1  11  797.52   26.10
   0  -1 -11  807.62   24.40
  -2   1  11  726.33   24.70
  -2   1  11  704.13   23.70
  -2  -1 -11  696.83   18.40
  -2  -1 -11  688.13   18.40
  -2   1  11  749.82   18.00
   2  -1  11  680.53   25.30
   2   1 -11  735.33   29.90
  -2  -1 -11  709.13   27.80
  -2   1  11  705.73   16.20
   2   1 -11  719.93   22.50
   2   1  11  714.13   22.50
  -2  -1  11  708.63   23.90
  -2   1 -11  695.43   19.60
   2   1  11  687.63   25.20
  -2   1 -11  701.33   31.30
   2  -1 -11  704.33   25.70
  -2   1 -11  650.93   34.70
   2  -1 -11  702.83   20.70
  -2  -1  11  707.73   24.80
  -4   1  11  477.55   20.50
  -4   1  11  489.45   19.00
   4   1 -11  493.15   20.30
  -4   1  11  504.65   20.20
  -4  -1 -11  496.05   35.70
   4   1 -11  503.55   22.60
  -4  -1 -11  495.55   22.60
  -4  -1 -11  526.05   31.50
   4   1  11  484.55   23.70
  -4   1 -11  435.16   38.00
  -4   1 -11  492.95   32.80
  -4  -1  11  505.95   21.30
  -4   1 -11  443.96   48.30
   4  -1 -11  478.45   19.90
  -4  -1  11  473.75   20.20
   4  -1 -11  497.05   20.60
   6   1 -11  268.37   18.10
   6   1 -11  292.97   20.70
  -6  -1 -11  293.97   25.00
  -6  -1 -11  242.68   32.70
  -6   1  11  284.67   19.10
  -6  -1  11  301.97   22.10
   6  -1 -11  292.97   22.40
   6  -1 -11  276.37   17.90
  -6   1 -11  250.67   26.20
  -6  -1  11  248.88   19.60
  -6   1 -11  263.77   26.60
   1   2 -11  962.50   30.20
   1   2 -11  972.30   40.30
  -1   2  11  999.40   23.70
   1  -2  11 1000.90   31.10
  -1  -2 -11 1012.30   30.80
  -1   2  11  999.30   35.00
  -1   2  11  948.21   30.70
  -1  -2 -11  957.60   46.40
   1  -2  11  963.90   31.60
  -1  -2  11  985.30   31.10
   1   2  11  986.10   31.70
  -1  -2  11  964.20   29.60
   1  -2 -11 1009.00   25.10
  -1   2 -11  998.50   35.10
  -1   2 -11 1003.40   22.40
   1  -2 -11  990.40   30.80
  -1   2 -11 1003.10   46.30
   1  -2 -11  938.01   42.40
  -1   2 -11 1008.80   29.10
   3   2 -11  746.23   25.10
  -3  -2 -11  747.33   24.90
  -3  -2 -11  754.72   36.20
  -3   2  11  727.33   21.00
   3  -2  11  718.43   26.00
  -3   2  11  753.72   26.10
   3   2 -11  726.03   31.50
  -3   2 -11  707.93   43.30
   3  -2 -11  730.53   25.20
  -3   2 -11  741.23   45.20
   3   2  11  741.53   25.30
  -3  -2  11  737.13   25.10
  -3  -2  11  741.93   25.70
   3  -2 -11  723.23   23.20
   5   2 -11  446.66   22.00
  -5  -2 -11  445.86   37.40
  -5  -2 -11  429.26   27.60
  -5   2  11  438.86   23.30
   5   2 -11  446.76   21.40
  -5  -2 -11  416.06   16.80
  -5   2  11  434.76   21.60
  -5   2 -11  442.16   37.40
   5   2  11  467.05   26.10
  -5   2 -11  400.16   43.20
   5  -2 -11  448.46   22.60
  -5  -2  11  450.55   21.60
  -5   2 -11  404.86   37.50
  -5  -2  11  431.56   20.70
   5  -2 -11  470.95   20.50
  -7   2  11  228.28   23.70
   7   2 -11  227.18   23.40
  -7  -2 -11  211.18   26.40
  -7  -2 -11  183.38   19.50
   7  -2 -11  210.78   27.90
  -7  -2  11  248.18   23.30
   7  -2 -11  240.28   21.70
  -7   2 -11  204.88   24.10
   0  -3  11  836.52   27.50
   0  -3 -11  863.41   39.70
   0  -3 -11  847.12   27.00
   0  -3  11  826.82   28.60
   0   3 -11  814.02   32.00
   0   3  11  795.22   28.50
   0   3 -11  921.61   47.70
   0   3  11  855.71   22.70
   2   3 -11  732.73   36.90
   2   3 -11  739.63   26.60
  -2  -3 -11  734.53   24.10
  -2  -3 -11  772.42   35.60
  -2   3  11  740.43   20.60
   2  -3  11  746.13   25.90
  -2   3  11  728.93   25.70
   2  -3  11  721.43   27.30
   2  -3 -11  760.12   23.20
  -2  -3  11  739.63   25.70
   2   3  11  723.93   23.10
  -2  -3  11  710.43   24.40
  -2   3 -11  700.43   40.10
   2  -3 -11  736.43   25.20
  -2   3 -11  771.22   40.70
   2  -3 -11  736.13   38.70
  -4  -3 -11  492.25   18.00
  -4  -3 -11  468.85   28.30
   4   3 -11  466.35   21.00
  -4   3  11  485.45   22.10
  -4   3  11  504.25   21.30
   4   3 -11  487.55   26.90
  -4  -3 -11  429.96   38.00
   4   3  11  466.75   23.50
   4  -3 -11  497.25   22.30
  -4  -3  11  490.55   20.90
   4  -3 -11  475.05   28.10
  -4   3 -11  528.35   58.09
  -4   3 -11  624.04   53.49
   4  -3 -11  512.75   21.00
  -4  -3  11  486.35   21.80
   6   3 -11  271.37   21.30
  -6   3  11  325.07   26.50
  -6  -3 -11  300.67   36.50
  -6  -3 -11  318.57   25.70
  -6   3  11  277.07   22.20
   6   3  11  264.27   28.50
  -6  -3  11  262.57   21.80
   6  -3 -11  262.77   19.90
   6  -3 -11  268.97   25.60
  -6   3 -11  147.59   38.50
  -6   3 -11  304.77   32.20
  -6   3 -11  273.27   34.30
  -6  -3  11  259.37   21.60
  -6   3 -11  231.38   53.39
   1   4 -11  606.44   26.90
  -1  -4 -11  578.64   21.10
   1  -4  11  602.74   23.00
  -1   4  11  610.64   19.10
  -1   4  11  608.24   23.90
   1  -4  11  606.94   25.20
   1   4 -11  578.54   41.70
  -1  -4 -11  596.84   30.50
  -1   4 -11  587.54   35.60
   1  -4 -11  612.74   22.40
   1  -4 -11  592.94   29.80
   1   4  11  614.44   20.00
  -1   4 -11  628.94   20.20
   1  -4 -11  608.74   19.60
  -1  -4  11  616.84   22.60
  -1  -4  11  616.14   23.40
  -3  -4 -11  467.85   40.70
  -3   4  11  465.75   18.70
   3  -4  11  457.65   20.30
   3  -4  11  474.45   23.20
   3   4 -11  472.55   34.50
   3   4 -11  490.15   23.00
  -3  -4 -11  435.36   26.80
  -3   4  11  493.55   21.40
  -3  -4 -11  473.95   17.60
   3   4  11  488.85   21.20
   3  -4 -11  467.05   20.50
  -3  -4  11  483.75   21.70
   3  -4 -11  468.45   21.20
  -3   4 -11  459.05   49.70
  -3   4 -11  489.45   35.80
   3  -4 -11  498.65   25.00
  -3  -4  11  477.95   20.60
  -5   4  11  250.47   20.30
   5   4 -11  298.07   20.20
   5   4 -11  298.27   24.30
  -5  -4 -11  333.47   25.10
  -5   4  11  302.17   23.40
  -5  -4 -11  330.87   35.20
  -5   4 -11  262.47   41.40
   5  -4 -11  285.67   24.00
  -5  -4  11  309.27   20.50
  -5  -4  11  326.47   20.60
  -5   4 -11  310.57   51.09
   5  -4 -11  322.37   19.60
   5   4  11  267.87   30.80
  -5   4 -11  343.37   35.20
  -7  -4 -11  156.18   18.90
   7   4 -11  166.98   24.10
  -7  -4 -11   98.69   23.30
   7   4  11  132.19   24.90
   7  -4 -11  135.29   18.20
   7  -4 -11   79.39   23.30
  -7   4 -11   63.59   55.79
  -7  -4  11  160.58   18.00
   0  -5  11  395.96   20.10
   0   5  11  373.66   15.80
   0   5 -11  389.06   12.40
   0  -5 -11  380.86   23.70
   0  -5  11  380.56   18.90
   0  -5 -11  389.96   17.70
   0   5 -11  429.26   29.20
  -2  -5 -11  367.56   15.90
   2  -5  11  346.27   18.40
  -2   5  11  355.76   18.80
  -2  -5 -11  346.97   23.30
   2  -5  11  343.97   21.00
  -2  -5 -11  368.86   39.10
  -2   5  11  341.57   16.00
   2   5 -11  369.76   22.30
   2   5 -11  386.36   40.20
   2   5  11  343.77   17.20
  -2   5 -11  325.67   41.00
   2  -5 -11  332.47   19.70
   2  -5 -11  368.16   18.50
  -2   5 -11  326.87   22.20
  -2  -5  11  343.07   19.00
   2  -5 -11  348.97   18.50
  -2  -5  11  348.17   18.00
  -4   5  11  265.17   19.50
   4   5 -11  259.67   31.90
  -4  -5 -11  258.77   22.70
  -4  -5 -11  248.98   44.20
   4   5 -11  254.37   19.50
  -4   5  11  227.88   18.70
   4  -5 -11  236.48   22.00
  -4  -5  11  225.68   29.90
  -4  -5  11  214.98   22.20
  -4   5 -11  237.38   30.20
   4   5  11  219.58   19.30
   4  -5 -11  225.08   23.00
  -4   5 -11  214.88   43.70
  -6  -5 -11  169.68   25.00
  -6  -5 -11  120.29   17.20
   6   5 -11  149.69   21.50
  -6  -5  11  138.59   18.00
  -6   5 -11  141.09   46.40
  -6   5 -11   71.99   57.29
   6   5  11  117.79   20.80
   6  -5 -11  134.89   23.90
  -6  -5  11  132.89   16.40
   6  -5 -11  189.98   22.40
   1   6 -11  441.76   29.10
  -1   6  11  483.05   19.70
   1  -6  11  462.85   21.30
   1  -6  11  458.95   23.30
  -1  -6 -11  477.25   20.50
  -1  -6 -11  516.25   25.60
  -1  -6 -11  470.85   41.30
  -1   6 -11  507.35   40.00
   1  -6 -11  464.75   21.10
  -1   6 -11  508.25   19.50
   1  -6 -11  435.66   22.60
  -1  -6  11  505.95   22.10
   1   6  11  472.45   20.00
  -1  -6  11  452.45   22.80
   3   6 -11  351.46   41.00
  -3   6  11  385.66   19.70
  -3   6  11  359.86   19.80
  -3  -6 -11  369.46   17.60
   3  -6  11  371.86   24.20
   3   6 -11  420.66   24.60
  -3  -6 -11  385.26   36.20
  -3  -6 -11  360.16   24.40
  -3   6 -11  352.86   30.40
  -3  -6  11  386.56   22.20
   3  -6 -11  366.96   21.20
   3  -6 -11  352.16   23.90
   3   6  11  350.66   20.50
  -3   6 -11  339.37   69.79
  -3  -6  11  374.66   20.40
  -5   6  11  207.18   24.30
   5   6 -11  217.48   22.90
  -5  -6 -11  227.58   24.80
  -5  -6 -11  283.37   38.00
   5  -6 -11  268.37   23.30
   5   6  11  267.77   27.60
   5  -6 -11  273.17   31.80
  -5  -6  11  243.28   23.40
  -5  -6  11  237.28   22.40
  -5   6 -11  192.18   33.80
  -5   6 -11  261.37   60.09
   0  -7  11  418.16   28.00
   0  -7 -11  484.85   39.40
   0   7 -11  456.15   37.90
   0  -7  11  460.15   23.20
   0   7  11  453.05   20.20
   0  -7 -11  452.05   22.80
   0  -7 -11  433.16   21.80
  -2  -7 -11  423.96   24.90
   2   7 -11  398.86   29.70
  -2  -7 -11  386.36   19.50
   2  -7  11  381.16   24.20
  -2   7  11  385.76   20.30
   2   7 -11  369.96   58.59
  -2  -7 -11  347.27   34.80
  -2  -7  11  408.16   23.70
   2   7  11  309.17   25.40
  -2  -7  11  378.76   21.10
  -2   7 -11  405.06   24.30
   2  -7 -11  411.46   19.50
   2  -7 -11  381.66   22.40
  -2   7 -11  407.76   52.39
  -4  -7 -11  225.48   27.70
   4   7 -11  338.87   48.30
  -4  -7 -11  277.17   24.80
  -4   7  11  304.37   24.10
   4  -7  11  269.27   30.00
   4   7 -11  320.27   26.30
  -4   7 -11  269.17   54.69
  -4  -7  11  292.47   24.20
  -4   7 -11  238.88   28.70
  -4  -7  11  270.37   23.00
   4  -7 -11  265.07   37.70
   4   7  11  302.47   25.60
   4  -7 -11  311.87   23.60
  -1  -8 -11  240.68   21.60
  -1  -8 -11  229.28   25.90
   1  -8  11  270.57   24.50
  -1  -8 -11  263.57   19.80
   1   8 -11  286.47   33.20
  -1   8  11  252.07   19.60
   1   8  11  261.67   20.30
   1  -8 -11  216.08   19.30
   1  -8 -11  270.37   21.70
  -1  -8  11  207.68   22.10
  -1  -8  11  271.57   23.60
  -1   8 -11  230.38   32.20
   3   8 -11  174.48   20.30
  -3  -8 -11  186.28   25.40
   3   8 -11  225.88   42.80
  -3  -8 -11  173.08   23.40
   3  -8  11  251.07   28.00
  -3   8  11  176.88   21.30
   3   8  11  169.78   21.70
  -3  -8  11  198.58   23.20
  -3   8 -11  210.88   27.50
  -3   8 -11  138.49   43.20
  -3  -8  11  179.68   23.10
   3  -8 -11  203.08   22.70
   0  -9 -11  138.29   17.90
   0   9  11  121.99   15.90
   0  -9 -11  164.38   21.20
   0   9 -11   89.09   27.80
   0  -9  11  129.29   19.60
  -2   9  11  122.39   15.90
  -2  -9 -11  109.99   16.90
   2  -9  11  115.69   21.10
   2   9 -11  115.19   20.70
  -2   9 -11  123.49   38.10
   2  -9 -11  123.79   18.60
   2   9  11  133.89   17.50
  -2  -9  11  119.09   18.70
   0   0  12    2.30    5.90
   0   0 -12    5.00    4.40
   0   0  12    8.40    6.60
   0   0 -12    5.00    7.80
  -2   0 -12   22.60    7.40
   2   0  12   12.70    7.00
  -2   0  12   10.10    6.60
   2   0 -12   16.10    7.90
  -2   0 -12   24.50    8.30
  -2   0 -12   -0.70    8.80
   2   0 -12   14.60    4.90
  -2   0  12    7.60    6.30
  -4   0 -12  -15.50   16.40
   4   0 -12   15.70    8.00
  -4   0 -12  -17.20   17.40
  -4   0  12   17.60    8.00
  -4   0 -12  -15.90   10.50
   4   0 -12    2.60    5.80
  -4   0  12    5.30    7.10
  -6   0 -12  -19.80   19.40
   6   0 -12    4.80    9.00
   6   0 -12   10.00   10.40
  -6   0  12   16.70   10.20
   1   1 -12 2806.42   63.89
   1  -1  12 2735.73   67.69
  -1  -1 -12 2671.23   61.29
  -1  -1 -12 2693.53   58.29
  -1  -1 -12 2761.82   60.89
   1   1 -12 2693.33   74.69
   1  -1  12 2742.83   67.99
  -1   1  12 2731.33   67.09
  -1  -1 -12 2762.32   70.29
   1   1  12 2783.42   61.19
  -1   1 -12 2771.22   66.29
   1  -1 -12 2715.43   60.29
  -1   1 -12 2800.42   57.49
  -1  -1  12 2777.12   66.59
  -1   1 -12 2640.74   66.99
   1  -1 -12 2716.93   68.59
   1   1  12 2727.03   68.59
  -1   1 -12 2838.62   79.49
  -1  -1  12 2822.02   68.29
  -3  -1 -12 2160.58   73.09
   3   1 -12 2151.28   59.19
  -3  -1 -12 1994.10   56.09
  -3   1  12 2157.68   55.19
   3   1 -12 2125.09   52.39
  -3   1  12 2152.28   44.80
  -3   1  12 2224.58   53.79
  -3  -1 -12 2138.59   48.10
   3  -1 -12 2133.09   51.59
   3   1  12 2088.59   54.29
  -3   1 -12 2180.98   66.29
  -3   1 -12 2120.19   66.89
  -3  -1  12 2126.19   55.19
  -3  -1  12 2099.89   54.19
   3  -1 -12 2201.68   56.09
   5   1 -12 1349.66   39.90
  -5   1  12 1337.77   40.00
  -5  -1 -12 1325.47   38.60
  -5  -1 -12 1245.78   59.29
   5   1 -12 1376.36   40.50
  -5  -1 -12 1339.57   49.90
  -5   1 -12 1313.77   54.29
  -5  -1  12 1377.06   40.70
  -5   1 -12 1280.27   51.79
  -5   1 -12 1329.97   76.39
   5  -1 -12 1359.66   39.40
   5  -1 -12 1328.47   40.40
  -5  -1  12 1354.16   40.80
  -5   1 -12 1375.76   60.79
  -7  -1 -12  678.33   36.30
  -7  -1 -12  665.03   46.70
  -7   1  12  709.53   33.30
   7   1 -12  773.32   35.70
   7  -1 -12  729.53   33.50
   7  -1 -12  781.92   37.20
  -7   1 -12  688.33   46.20
  -7  -1  12  750.62   33.80
  -7   1 -12  655.93   36.80
   0   2  12   11.60    4.40
   0  -2  12    6.50    6.40
   0  -2 -12   10.60    3.60
   0  -2 -12   11.40    6.10
   0   2 -12    9.20    6.40
   0   2  12   15.20    6.90
   0  -2  12   13.40    6.50
   0   2 -12    6.30   12.00
  -2  -2 -12   19.60    7.20
   2   2 -12    6.50   10.70
  -2  -2 -12   36.20   15.60
  -2   2  12   26.00    7.60
   2   2 -12    4.60    5.80
   2  -2  12    2.20    6.50
  -2   2  12   11.00    3.80
   2  -2  12   18.90    7.50
   2  -2 -12   12.60    5.00
  -2   2 -12   -8.60   14.10
  -2   2 -12   13.90   18.80
  -2  -2  12   14.60    6.70
   2  -2 -12   14.40    6.80
  -2   2 -12   21.40   11.70
   2   2  12   16.00    5.90
  -2  -2  12   12.00    7.00
  -4  -2 -12    0.70    7.50
  -4  -2 -12   18.50   13.20
  -4   2  12    3.50    7.80
   4   2 -12    0.70    6.50
   4   2 -12    7.30    9.70
  -4  -2 -12   10.90   17.40
  -4   2 -12   -8.30   19.10
  -4   2 -12   11.70   25.30
  -4  -2  12    4.60    8.30
   4  -2 -12    7.40    6.60
   4  -2 -12   13.10    7.10
  -4  -2  12   13.60    7.40
   4   2  12    6.90    9.50
   6   2 -12   17.80   10.00
  -6  -2 -12    2.40   20.60
  -6  -2 -12   -6.60   13.70
   6   2 -12   -6.90    9.40
  -6   2  12  -20.30   10.00
   6   2  12   18.60   16.60
  -6   2 -12   -3.30   19.20
  -6   2 -12   -7.30   18.60
   6  -2 -12    0.50    9.30
  -6  -2  12  -12.30   12.50
  -6  -2  12   13.30   11.20
   6  -2 -12   -6.40   12.60
  -6   2 -12   43.50   23.00
  -1   3  12 2928.21   63.29
  -1  -3 -12 2939.01   69.59
   1  -3  12 2799.12   72.09
   1   3 -12 2910.61   72.29
   1   3 -12 2966.10   87.49
  -1  -3 -12 3033.40   85.39
  -1   3  12 2898.41   71.19
   1  -3  12 2857.81   70.79
   1  -3 -12 2932.01   69.89
  -1  -3  12 2919.81   69.99
   1   3  12 2837.12   65.09
   1   3  12 2824.22   71.59
   1  -3 -12 2853.51   86.09
  -1   3 -12 2897.51   61.89
  -1  -3  12 2898.41   71.59
  -1   3 -12 2845.12   77.49
  -1   3 -12 2977.50   95.39
   1  -3 -12 2923.91   63.89
  -3   3  12 2222.68   51.19
   3  -3  12 2160.08   56.69
  -3  -3 -12 2275.67   69.69
   3   3 -12 2219.78   57.39
  -3   3  12 2284.07   57.69
   3   3 -12 2226.18   67.79
  -3  -3 -12 2237.18   54.39
  -3   3 -12 2169.28   82.49
  -3   3 -12 2294.37   79.89
   3   3  12 2164.28   56.59
  -3  -3  12 2271.97   58.29
  -3  -3  12 2231.98   56.69
   3  -3 -12 2283.17   55.89
   3  -3 -12 2238.98   57.29
   3  -3 -12 2253.97   70.49
  -3   3 -12 2226.38   73.39
   5   3 -12 1408.26   42.20
  -5  -3 -12 1432.86   49.80
   5   3 -12 1387.66   43.20
  -5   3  12 1386.16   42.30
  -5  -3 -12 1395.56   60.69
  -5   3  12 1417.66   40.90
   5  -3 -12 1231.18   51.69
   5  -3 -12 1360.76   44.10
  -5   3 -12 1367.96   59.89
  -5   3 -12 1272.97   70.99
  -5   3 -12 1330.07   84.79
  -5   3 -12 1403.16   90.09
  -5  -3  12 1409.96   42.30
   5   3  12 1378.66   47.20
  -5  -3  12 1409.36   42.50
  -5   3 -12 1322.57   64.89
  -7  -3 -12  748.53   37.20
  -7  -3 -12  788.32   48.90
   7   3 -12  722.23   35.90
  -7  -3  12  767.52   35.50
   7  -3 -12  763.52   42.60
   7   3  12  691.93   47.10
  -7   3 -12  824.82  109.09
   7  -3 -12  771.42   34.90
   0   4 -12  -15.70   17.70
   0  -4 -12   -3.50    5.10
   0   4  12    2.40    4.50
   0  -4  12    2.50    7.00
   0  -4  12    6.20    6.80
   0  -4 -12   -6.90   10.30
   0   4 -12   -5.20    9.10
   0   4  12    4.70    7.00
   2  -4  12    0.80    7.90
  -2  -4 -12    9.20   11.30
   2  -4  12    8.50    7.80
  -2   4  12   12.20    7.50
  -2  -4 -12    6.60    6.20
   2   4 -12    7.60    7.80
   2   4 -12  -22.40   14.20
  -2   4  12    7.30    5.10
  -2  -4  12   -1.20    6.30
  -2   4 -12   16.80   17.10
  -2  -4  12    1.90    6.60
   2   4  12    0.20    5.80
   2  -4 -12    6.30    5.80
   2  -4 -12    5.70    6.80
   2  -4 -12   -6.00   10.90
  -2   4 -12   11.20   11.20
   4   4 -12   -0.40   13.90
  -4   4  12  -14.40    7.30
  -4  -4 -12    9.50    6.60
  -4   4  12   11.50    9.40
  -4  -4 -12   31.20   23.70
  -4  -4  12   10.90    8.90
  -4   4 -12    1.80   29.60
   4  -4 -12   12.40   10.20
   4  -4 -12   -4.70    9.50
   4   4  12    6.80    9.10
  -4   4 -12  -16.30   22.20
  -6  -4 -12   11.40   15.10
   6   4 -12   -3.30   11.20
  -6  -4 -12   43.50   22.80
  -6   4 -12  -29.70   40.80
  -6   4 -12  106.09   57.69
   6   4  12  -14.30   15.90
  -6  -4  12  -15.00   10.60
  -6  -4  12   16.00   13.90
  -6   4 -12   70.89   46.90
   6  -4 -12   20.10   17.30
   6  -4 -12    1.70   11.10
   1  -5  12 1474.95   42.40
  -1  -5 -12 1449.65   40.30
   1  -5  12 1512.75   46.00
   1   5 -12 1371.16   68.69
  -1   5  12 1463.15   42.50
  -1   5  12 1505.65   37.90
  -1  -5 -12 1484.45   49.10
   1   5 -12 1481.85   48.00
  -1  -5  12 1345.57   42.70
   1  -5 -12 1462.55   41.60
  -1   5 -12 1481.05   36.10
  -1  -5  12 1491.85   42.50
   1  -5 -12 1492.75   47.60
   1   5  12 1472.05   39.30
  -1   5 -12 1518.35   56.99
   3   5 -12 1177.98   41.90
   3  -5  12 1155.78   39.70
  -3  -5 -12 1179.18   33.10
  -3  -5 -12 1185.98   48.80
  -3  -5 -12 1239.68   60.29
  -3   5  12 1193.48   37.00
  -3   5  12 1184.48   33.90
   3   5 -12 1204.28   55.09
  -3   5 -12 1100.79   64.69
   3  -5 -12 1196.78   46.10
   3   5  12 1145.09   36.70
  -3  -5  12 1178.48   36.90
   3  -5 -12 1215.58   36.20
  -3   5 -12 1202.38   45.80
   3  -5 -12 1209.38   38.20
  -3  -5  12 1202.68   39.70
   5   5 -12  879.51   39.30
   5   5 -12  763.72   33.60
  -5  -5 -12  759.52   37.30
  -5   5  12  843.92   32.20
  -5  -5 -12  801.32   51.39
  -5  -5  12  846.12   34.40
  -5   5 -12  862.01   95.39
  -5  -5  12  821.72   33.30
   5   5  12  803.82   38.40
   5  -5 -12  760.82   32.20
  -5   5 -12  724.73   65.09
   5  -5 -12  715.73   38.20
   0  -6 -12   43.40   11.60
   0  -6 -12   17.60    7.40
   0   6 -12   23.70   14.70
   0  -6  12   17.90    9.50
   0   6  12   22.40    7.50
   0  -6  12   18.70    9.10
   2   6 -12   44.00   26.30
  -2   6  12   25.60    8.20
   2  -6  12   22.80    9.90
  -2  -6 -12   25.40   21.10
  -2  -6 -12   30.30    8.50
   2   6 -12   25.70   11.30
   2  -6  12   21.30   10.60
   2  -6 -12   14.80    8.20
  -2  -6  12   26.80    9.40
  -2   6 -12   23.60   10.20
   2   6  12   11.00    8.00
  -2  -6  12   20.80    9.90
  -2   6 -12   -8.90   28.90
   2  -6 -12   13.20    9.50
   4   6 -12    2.90   10.30
  -4  -6 -12   12.80   13.80
  -4   6  12    7.90   10.20
  -4  -6 -12  -15.10   21.80
  -4   6 -12    9.70   38.30
   4   6  12   21.40   12.00
  -4  -6  12   30.50   11.70
   4  -6 -12   27.00   14.90
  -4   6 -12    4.30   23.00
   4  -6 -12   12.90   10.70
  -4  -6  12   12.30   12.70
   1   7 -12 1312.07   50.19
   1  -7  12 1233.58   43.30
  -1  -7 -12 1222.18   59.39
  -1  -7 -12 1245.38   42.60
  -1  -7 -12 1235.58   38.70
  -1   7  12 1283.27   37.20
   1  -7  12 1249.88   38.80
   1  -7 -12 1239.08   38.60
  -1   7 -12 1298.47   60.09
  -1  -7  12 1269.87   42.80
  -1  -7  12 1236.08   39.60
   1   7  12 1085.09   52.69
   1  -7 -12 1197.08   39.40
  -3  -7 -12  979.10   55.59
  -3  -7 -12 1004.70   40.60
   3  -7  12  978.00   40.50
   3   7 -12 1042.00   42.00
  -3   7  12  991.40   34.00
   3   7 -12 1070.19   65.19
  -3   7 -12  919.51   75.49
  -3  -7  12 1016.90   39.80
   3  -7 -12 1020.40   37.60
   3   7  12  974.60   37.40
  -3  -7  12 1048.60   37.60
   0  -8 -12    2.40   10.90
   0  -8 -12   23.90   12.50
   0   8  12  -12.10    9.00
   0  -8  12    1.10   12.70
   0   8 -12   -6.50   18.60
  -2  -8 -12  -20.60   21.60
   2   8 -12  -66.39   37.70
   2  -8  12    1.30   15.20
  -2  -8 -12    2.90   11.90
  -2  -8 -12   19.10   13.50
  -2   8  12   -1.00   10.40
   2   8 -12    5.20   14.00
   2  -8 -12   14.70   11.90
  -2  -8  12   -1.30   12.60
  -2   8 -12  -22.50   28.30
   2   8  12   16.60   11.80
  -2  -8  12    8.70   13.30
  -1  -9 -12  570.34   32.50
   1   9 -12  584.74   44.50
  -1  -9 -12  613.74   31.60
  -1   9  12  637.74   30.10
   1  -9  12  633.34   37.40
   1  -9 -12  554.04   33.50
  -1   9 -12  598.54   58.79
  -1  -9  12  583.74   35.40
   1   9  12  683.53   31.80
  -1   0 -13  608.64   22.30
  -1   0 -13  647.44   21.20
  -1   0  13  695.73   25.90
  -1   0  13  666.33   25.30
  -1   0 -13  694.33   31.10
   1   0  13  654.83   26.10
   1   0 -13  680.03   28.90
   1   0 -13  669.23   20.30
  -3   0  13  501.55   22.80
  -3   0 -13  463.25   27.70
   3   0 -13  493.75   23.90
   3   0 -13  512.75   19.40
  -3   0  13  495.55   22.70
   5   0 -13  273.37   18.80
  -5   0 -13  237.78   32.50
  -5   0  13  312.07   21.20
  -5   0 -13  275.37   25.40
  -5   0 -13  243.28   38.80
  -5   0  13  281.17   23.50
  -7   0  13  129.79   18.00
  -7   0 -13  147.89   28.80
   7   0 -13  138.09   19.40
  -7   0 -13  180.38   23.50
   0  -1 -13   72.19   11.70
   0   1 -13   94.89   10.80
   0  -1  13  105.99   12.90
   0  -1 -13  110.79   14.20
   0   1 -13   99.99   15.90
   0  -1 -13   93.69    8.10
   0  -1  13   91.69   10.90
   0   1  13   95.89    7.30
   0   1  13  109.29   12.20
  -2  -1 -13   99.49    7.30
   2   1 -13   97.29   14.00
  -2  -1 -13   74.39   12.00
  -2   1  13   91.89   11.20
   2  -1  13   79.89   11.50
   2   1 -13   99.39   10.40
  -2   1 -13   98.29   12.60
  -2  -1  13  102.29   12.70
   2  -1 -13   87.99   11.80
   2   1  13   73.79   10.70
  -2   1 -13   80.89   17.60
  -2  -1  13   98.09   11.30
   2  -1 -13   85.49    8.80
   2   1  13   97.29   11.30
  -4  -1 -13   83.79   18.30
  -4   1  13   77.49   11.20
   4   1 -13   65.89    9.20
   4   1 -13   70.49   12.00
  -4  -1 -13   72.09   11.90
   4  -1 -13   61.29   10.40
  -4   1 -13   69.49   19.00
  -4  -1  13   52.59    9.90
  -4  -1  13   73.89   11.80
   4   1  13   65.29   12.80
   4  -1 -13   71.79    9.70
  -4   1 -13   76.59   22.70
  -4   1 -13   53.89   25.10
  -6  -1 -13   -1.90   22.60
   6   1 -13   25.20   11.30
  -6  -1 -13   19.80   16.80
   6   1 -13   48.40   12.60
  -6   1  13   23.00   12.90
  -6  -1  13   25.20   12.70
  -6   1 -13   26.30   23.50
  -6   1 -13   38.10   21.00
  -6  -1  13   36.80   13.60
   6  -1 -13   44.60   14.00
   6  -1 -13   48.90   11.50
  -1   2  13  137.09    8.10
  -1   2  13  127.19   14.80
   1   2 -13   99.69   18.30
  -1  -2 -13  115.59   22.10
   1   2 -13  133.39   12.80
  -1  -2 -13  128.19   14.50
   1  -2  13  142.49   14.60
   1  -2  13  123.29   14.40
  -1   2 -13  101.29   19.40
  -1   2 -13  133.69   15.80
   1   2  13  149.59   10.00
   1  -2 -13  139.99   14.00
  -1  -2  13  145.09   14.40
   1   2  13  151.18   15.60
  -1  -2  13  150.38   14.60
  -3   2  13  115.59   15.40
  -3  -2 -13   58.19   16.30
  -3   2  13  103.49    8.80
  -3  -2 -13  104.89   14.00
   3   2 -13  111.39   12.80
   3   2 -13  104.29   15.80
   3  -2  13   94.99   12.50
  -3   2 -13   89.59   21.20
  -3   2 -13   20.90   25.60
  -3  -2  13  103.49   13.00
  -3   2 -13  105.19   20.90
  -3  -2  13  120.79   13.80
   3   2  13   97.69   13.60
   3  -2 -13  106.29   11.00
   3  -2 -13  114.29   13.60
   5   2 -13   51.39   11.00
  -5   2  13   67.89   12.40
   5   2 -13   53.49   12.00
  -5  -2 -13   75.69   18.40
  -5  -2 -13   89.99   26.40
   5   2  13   70.99   14.80
   5  -2 -13   39.80   11.90
   5  -2 -13  110.09   15.60
  -5   2 -13   65.69   24.00
  -5  -2  13   90.29   14.10
  -5   2 -13   73.89   26.30
  -5   2 -13   88.49   36.70
  -5  -2  13   80.09   12.40
  -5   2 -13   72.49   25.00
   0   3 -13  167.98   17.10
   0  -3 -13  162.98   22.10
   0  -3  13  189.08   16.30
   0   3 -13  201.48   26.60
   0   3  13  181.48   10.10
   0   3  13  217.28   17.50
   0  -3 -13  196.68   15.10
   0  -3  13  192.68   16.00
  -2   3  13  182.08    9.30
   2  -3  13  172.58   17.40
   2   3 -13  149.88   21.80
  -2   3  13  175.38   16.90
  -2  -3 -13  160.78   21.90
  -2  -3 -13  181.58   14.30
   2   3 -13  168.28   15.70
   2  -3  13  133.19   16.20
   2  -3 -13  174.88   25.80
  -2   3 -13  161.28   27.00
   2  -3 -13  173.68   12.50
  -2  -3  13  199.18   17.00
  -2  -3  13  181.28   15.40
  -2   3 -13  155.28   18.30
   2   3  13  148.79   12.20
  -2   3 -13  164.28   20.50
  -4   3  13  112.19   13.60
  -4  -3 -13  104.09   34.10
   4   3 -13  115.49   15.90
  -4  -3 -13  103.59   13.30
   4   3 -13  132.49   17.30
  -4  -3  13  113.49   13.30
  -4   3 -13  106.99   32.40
  -4   3 -13  140.69   33.80
   4  -3 -13  123.79   20.20
  -4   3 -13  108.89   28.10
   4   3  13   97.99   13.70
   4  -3 -13   96.79   13.90
  -4  -3  13  145.89   17.60
   4  -3 -13  127.69   16.40
  -6  -3 -13   47.50   18.00
  -6  -3 -13   72.99   26.30
   6   3 -13   44.00   12.70
  -6   3  13   63.99   16.40
   6  -3 -13   39.70   16.60
   6   3  13   37.00   18.70
  -6   3 -13   82.79   26.20
   6  -3 -13   54.99   13.30
  -6  -3  13   45.70   13.80
  -6   3 -13  118.79   52.69
  -6   3 -13  100.89   54.69
  -6   3 -13   93.29   32.70
  -6  -3  13   50.39   16.50
   1  -4  13  307.77   19.90
  -1  -4 -13  305.07   17.00
   1   4 -13  247.78   33.50
   1   4 -13  311.97   21.80
   1  -4  13  309.47   20.20
  -1   4  13  274.67   12.90
  -1  -4 -13  314.87   28.30
  -1   4  13  286.27   20.10
   1  -4 -13  296.47   17.30
  -1  -4  13  328.37   19.70
   1  -4 -13  322.17   27.90
  -1  -4  13  315.47   20.10
   1   4  13  285.47   14.20
   1  -4 -13  291.17   15.20
  -1   4 -13  290.67   41.20
  -1   4 -13  297.37   27.30
   3   4 -13  234.48   30.40
   3   4 -13  254.57   19.40
   3  -4  13  199.58   18.40
  -3   4  13  218.78   12.80
  -3  -4 -13  253.97   25.80
  -3   4  13  201.38   18.80
  -3  -4 -13  226.48   14.80
   3  -4  13  242.98   20.00
   3  -4 -13  200.88   24.10
   3  -4 -13  218.68   16.60
  -3   4 -13  252.97   32.70
  -3  -4  13  227.68   19.10
   3   4  13  232.88   17.60
  -3  -4  13  251.77   18.10
  -3   4 -13  223.88   29.90
   3  -4 -13  215.58   17.40
  -5  -4 -13  149.09   28.90
   5   4 -13  132.19   24.40
  -5  -4 -13   94.59   19.90
   5   4 -13  142.89   20.20
  -5   4  13  130.19   16.50
  -5   4 -13  119.79   39.40
  -5  -4  13  129.39   16.80
  -5   4 -13  141.79   29.90
  -5  -4  13  108.99   15.40
   5  -4 -13  140.29   18.40
  -5   4 -13  102.59   38.30
  -5   4 -13  101.69   43.50
   5   4  13  121.29   18.30
   5  -4 -13  179.88   19.60
   0  -5  13   40.80   10.50
   0  -5 -13   48.50   13.90
   0   5 -13   60.59   28.00
   0  -5  13   56.39   12.20
   0  -5 -13   62.29   10.00
   0   5 -13   41.00   13.60
   0   5  13   55.39    7.90
   2  -5  13   53.49   11.70
   2   5 -13   50.59   11.90
   2  -5  13   66.29   12.40
  -2   5  13   82.49   12.50
  -2  -5 -13   56.29    9.30
   2   5 -13   18.90   19.40
  -2   5  13   49.00    7.80
  -2  -5 -13   28.20   11.60
  -2  -5  13   54.59   14.20
   2   5  13   61.09    9.80
   2  -5 -13   43.70   10.70
  -2  -5  13   55.59   10.70
   2  -5 -13   32.50   13.00
  -2   5 -13   44.10   21.20
  -4  -5 -13   37.80   24.50
   4   5 -13   55.89   13.50
  -4  -5 -13   37.30   16.50
  -4   5  13   45.20   12.20
   4  -5 -13   53.79   12.50
  -4  -5  13   55.09   14.70
  -4  -5  13   53.29   12.40
   4   5  13   26.50   12.20
  -4   5 -13   60.79   35.10
   4  -5 -13   44.30   14.40
  -4   5 -13   65.69   24.00
   1  -6  13  174.18   21.60
   1  -6  13  200.18   20.00
  -1   6  13  160.18   14.30
   1   6 -13  169.38   24.60
   1   6 -13  167.88   35.60
  -1  -6 -13  170.68   15.30
   1  -6 -13  175.18   20.50
  -1  -6  13  168.88   19.60
  -1  -6  13  201.58   19.50
   1  -6 -13  178.48   16.50
   1   6  13  171.88   14.70
  -1   6 -13  163.28   24.20
  -3  -6 -13  158.18   16.10
  -3  -6 -13  115.29   28.90
  -3  -6 -13  130.59   18.40
   3  -6  13  137.79   17.70
   3   6 -13  160.48   29.20
  -3   6  13  157.58   16.10
  -3   6  13   94.09   13.30
   3   6 -13  175.88   22.90
   3   6  13  128.49   18.10
  -3  -6  13  184.98   22.20
  -3  -6  13  140.19   15.80
  -3   6 -13  107.09   34.70
   3  -6 -13  138.09   16.30
  -5  -6 -13   37.90   26.40
   5   6 -13   86.39   15.50
  -5  -6 -13   94.29   20.40
  -5  -6  13   93.39   16.20
   5  -6 -13  112.29   16.50
   5   6  13   82.89   20.00
  -5   6 -13  -19.40   45.30
  -5  -6  13  117.09   18.40
   0  -7 -13   67.39   29.50
   0   7  13   72.99   13.90
   0  -7  13   49.60   13.30
   0  -7 -13   55.29   11.40
   0  -7 -13   70.19   14.60
   0   7 -13   64.59   20.10
   0  -7  13   72.29   15.00
   2  -7  13   36.60   15.60
   2   7 -13   50.39   35.50
  -2   7  13   57.59   10.80
  -2  -7 -13   22.40   13.80
  -2  -7 -13   33.10   13.80
   2   7 -13   32.20   15.40
  -2  -7 -13   16.30   24.10
  -2  -7  13   68.89   15.50
  -2   7 -13   31.50   27.30
   2   7  13   56.49   12.10
   2  -7 -13   72.89   13.10
  -2  -7  13   61.69   13.90
  -4  -7 -13   20.10   26.00
   4   7 -13  124.09   30.70
  -4  -7 -13   34.60   16.10
   4   7 -13   48.20   16.30
  -4  -7  13   51.59   15.70
  -4  -7  13   45.00   17.20
   4  -7 -13   31.60   13.70
  -4   7 -13   94.09   44.50
   4   7  13   58.89   15.50
  -1  -8 -13   54.59   14.00
  -1   8  13   64.49   12.50
   1  -8  13   55.69   18.00
   1   8 -13   58.19   18.30
   1   8 -13   56.99   45.30
  -1  -8 -13  101.49   24.00
  -1  -8 -13   42.90   14.50
  -1   8 -13   41.60   25.50
  -1  -8  13   70.29   14.90
  -1  -8  13   36.50   15.20
   1  -8 -13   39.70   13.70
   1  -8 -13   78.69   13.10
   1   8  13   55.59   13.10
   0   0  14 2571.94   65.99
   0   0 -14 2483.55   69.59
   0   0 -14 2557.34   57.49
   2   0  14 2239.18   60.99
   2   0 -14 2275.67   53.99
  -2   0  14 2337.37   60.29
  -2   0 -14 2252.17   53.39
   2   0 -14 2198.58   62.19
  -2   0 -14 2321.17   65.89
  -2   0  14 2338.57   60.39
  -4   0  14 1623.34   48.50
  -4   0  14 1708.43   47.50
  -4   0 -14 1520.95   65.79
   4   0 -14 1651.13   48.30
  -4   0 -14 1633.64   52.49
   4   0 -14 1642.44   44.90
  -6   0  14 1029.30   40.10
  -6   0 -14  890.31   58.99
  -6   0 -14 1003.30   50.09
   6   0 -14 1039.90   36.40
   6   0 -14 1004.70   38.60
   1  -1  14   94.79   12.10
  -1  -1 -14  116.49    8.40
   1   1 -14  114.19   10.80
  -1   1  14  112.89   12.80
   1   1 -14  107.39   15.90
  -1  -1 -14  132.09   17.10
  -1   1 -14   99.89   12.50
  -1   1 -14  131.09   19.50
  -1  -1  14  119.89   15.00
   1   1  14  114.29   13.90
   1  -1 -14  126.09   14.90
   1   1  14  108.89   11.40
  -1  -1  14   98.89   12.20
   1  -1 -14  113.09    8.90
  -3  -1 -14   60.39   22.10
   3   1 -14   79.79    9.70
  -3   1  14  102.79   12.90
   3   1 -14   64.99   12.50
  -3  -1 -14   80.59   13.10
  -3  -1  14   93.79   12.70
  -3  -1  14   77.79   11.60
   3   1  14   63.89   11.00
  -3   1 -14   89.99   15.10
   3  -1 -14   77.79   11.30
  -3   1 -14   74.19   18.40
   3  -1 -14   83.79   10.80
   5   1 -14   43.30   10.80
  -5   1  14   32.50   12.00
   5   1 -14   59.49   14.00
  -5  -1 -14   48.60   21.20
  -5  -1 -14   26.50   15.30
  -5  -1 -14   27.60   28.60
  -5  -1  14   57.89   14.40
  -5   1 -14   17.70   19.10
  -5  -1  14   36.40   12.40
  -5   1 -14   -2.40   22.30
   5  -1 -14   56.99   11.70
   5  -1 -14   40.40   10.80
  -5   1 -14   42.60   28.80
   0  -2  14 2718.63   70.89
   0   2 -14 2713.83   66.69
   0  -2  14 2797.32   69.69
   0   2  14 2714.63   69.99
   0   2 -14 2701.53   83.19
   0  -2 -14 2708.93   69.09
   0   2  14 2762.92   59.89
   0  -2 -14 2679.63   58.09
  -2  -2 -14 2461.55   62.79
   2   2 -14 2390.66   70.99
   2   2 -14 2444.56   60.29
  -2  -2 -14 2359.46   80.79
  -2   2  14 2482.15   63.89
   2  -2  14 2506.95   64.89
   2   2  14 2384.16   58.29
   2  -2 -14 2364.46   62.49
  -2   2 -14 2506.85   65.59
  -2  -2  14 2449.95   64.39
  -2   2 -14 2378.26   78.49
   2  -2 -14 2457.35   56.49
  -2   2 -14 2359.86   66.19
  -2  -2  14 2409.16   63.09
  -4  -2 -14 1712.53   46.70
  -4  -2 -14 1777.22   64.69
  -4   2  14 1733.63   50.39
   4   2 -14 1663.73   52.59
  -4   2 -14 1749.53   66.49
  -4   2 -14 1883.51   71.69
  -4  -2  14 1730.13   50.69
  -4   2 -14 1593.44   84.49
   4  -2 -14 1600.04   53.89
  -4  -2  14 1733.53   49.99
   4   2  14 1731.43   51.59
   4  -2 -14 1760.02   47.60
   6   2 -14 1022.70   38.80
  -6   2  14  972.50   41.20
   6   2 -14 1036.50   35.90
  -6  -2 -14 1069.09   48.30
  -6  -2 -14  994.20   60.69
  -6  -2  14 1028.50   40.10
   6  -2 -14 1005.90   37.30
  -6  -2  14 1120.89   41.30
  -6   2 -14 1028.80   58.29
   6  -2 -14  979.80   41.30
  -6   2 -14 1026.90  107.99
  -6   2 -14  949.31   59.19
  -1   3  14    8.10    8.60
  -1  -3 -14   18.60    8.30
   1   3 -14   18.00    8.70
   1  -3  14   12.10    9.20
  -1  -3 -14   -6.30   15.10
  -1   3  14   18.50    5.10
   1   3 -14    6.70   13.50
   1  -3  14    5.40    8.50
   1   3  14   23.20    9.50
   1   3  14   22.10    6.30
  -1   3 -14    6.70   17.00
   1  -3 -14   10.10   19.00
  -1  -3  14   25.20    9.70
  -1   3 -14    1.90   10.10
   1  -3 -14   12.90    7.10
  -1  -3  14    6.00    8.40
   1  -3 -14   13.30    7.70
  -3  -3 -14    7.70    8.00
   3   3 -14    9.20    8.10
   3  -3  14   10.60    9.40
  -3  -3 -14    0.00   16.90
   3   3 -14   24.00   14.00
  -3   3  14   15.40    9.40
   3  -3 -14    9.10    8.80
  -3  -3  14   -1.20   10.20
   3  -3 -14   24.70   21.20
  -3   3 -14   34.50   19.50
  -3   3 -14  -16.60   19.90
  -3  -3  14   -0.20    9.80
   3   3  14   17.60    9.10
  -3   3 -14   -1.00   18.80
   3  -3 -14   16.90    8.30
  -5  -3 -14   90.39   28.30
  -5  -3 -14    7.60   17.70
   5   3 -14    5.40   10.40
   5   3 -14   15.70   13.90
  -5   3  14    9.90   12.60
   5  -3 -14    9.50   11.40
   5   3  14   35.30   15.80
  -5   3 -14   60.89   29.20
  -5   3 -14   14.90   32.20
  -5  -3  14   12.20   11.60
  -5   3 -14   55.79   39.80
  -5   3 -14    7.70   28.90
  -5  -3  14   -3.60   13.30
   5  -3 -14   -3.50   11.60
   0  -4  14 2093.69   59.69
   0   4 -14 2185.88   82.79
   0  -4 -14 2193.98   69.19
   0  -4 -14 2134.99   55.69
   0  -4  14 2092.69   57.29
   0   4  14 2067.79   49.99
   0   4  14 2053.79   57.99
   0   4 -14 2183.78   61.69
   2  -4  14 1807.42   54.89
  -2   4  14 1852.51   44.00
   2   4 -14 1932.91   53.59
   2   4 -14 1845.72   69.49
  -2  -4 -14 1880.41   64.19
  -2   4  14 1893.41   53.09
  -2  -4 -14 1897.41   49.80
   2  -4  14 1866.61   53.49
   2  -4 -14 1855.41   54.19
  -2  -4  14 1884.41   55.29
   2  -4 -14 1950.10   62.59
  -2   4 -14 1926.41   83.09
   2  -4 -14 1898.11   48.60
  -2   4 -14 1945.21   64.99
  -2  -4  14 1852.11   52.79
   2   4  14 1879.11   49.00
  -4  -4 -14 1373.16   52.59
   4   4 -14 1415.16   43.80
  -4   4  14 1379.76   44.30
  -4  -4 -14 1370.06   71.79
   4   4 -14 1356.16   51.69
  -4   4 -14 1251.97   69.39
  -4   4 -14 1317.97   76.99
  -4  -4  14 1394.26   44.40
  -4  -4  14 1346.07   46.10
   4  -4 -14 1367.66   44.70
   4  -4 -14 1334.27   43.00
   1   5 -14  120.59   22.30
   1  -5  14  133.49   14.60
  -1  -5 -14  122.69   14.80
  -1  -5 -14  130.79   18.00
   1   5 -14   92.89   47.40
  -1   5  14  110.09   11.40
  -1   5  14  179.98   18.10
   1  -5 -14  132.19   18.40
  -1   5 -14  132.49   20.40
   1  -5 -14   91.39   18.30
  -1  -5  14  124.99   15.50
   1   5  14  128.79   13.90
  -1  -5  14  148.59   18.20
  -1   5 -14  165.98   34.20
  -3   5  14  113.09   15.50
   3  -5  14   87.29   15.10
  -3  -5 -14  112.29   20.40
  -3  -5 -14   94.89   11.80
   3   5 -14  114.39   25.20
  -3  -5 -14   31.10   28.00
   3   5 -14  117.19   16.20
  -3  -5  14  111.99   16.40
  -3  -5  14  113.89   15.50
   3  -5 -14   97.69   13.20
  -3   5 -14   76.79   28.80
   3   5  14   92.39   13.60
  -5  -5 -14   85.69   29.20
   5   5 -14  111.59   26.80
   5   5 -14   50.99   14.40
  -5  -5 -14   63.59   19.00
  -5   5 -14  109.99   48.20
  -5   5 -14   97.69   44.80
  -5  -5  14   75.59   17.40
   5  -5 -14   54.69   14.40
  -5  -5  14   81.39   15.90
   5   5  14   43.30   18.40
   0  -6 -14 1207.08   52.49
   0   6 -14 1292.37   51.79
   0   6  14 1281.57   36.70
   0  -6 -14 1270.97   39.90
   0   6 -14 1193.38   80.89
   0  -6  14 1253.57   41.90
   0  -6  14 1243.78   45.10
   2  -6  14 1220.38   44.80
   2   6 -14 1162.38   43.60
   2  -6  14 1137.59   39.80
  -2   6  14 1146.39   33.50
  -2  -6 -14 1136.09   70.19
   2   6 -14 1199.78   65.69
  -2  -6 -14 1151.48   46.00
  -2  -6 -14 1098.39   41.40
  -2   6 -14 1153.58   58.99
  -2  -6  14 1193.18   43.30
   2  -6 -14 1144.79   39.10
   2  -6 -14 1134.99   40.20
  -2  -6  14 1136.59   40.80
   2   6  14 1020.50   40.00
  -4  -6 -14  892.01   58.49
   4   6 -14  782.72   53.99
   4   6 -14  856.31   37.30
  -4  -6 -14  851.81   41.50
   4   6  14  846.92   38.30
  -4  -6  14  937.21   40.20
   4  -6 -14  859.61   36.50
  -4  -6  14  843.62   37.60
  -4   6 -14  856.11   77.69
   1   7 -14   27.30   15.60
  -1  -7 -14   30.60   11.50
  -1  -7 -14    7.60   14.40
   1   7 -14    0.20   35.00
   1  -7  14  -17.50   14.10
  -1  -7 -14   -6.20   28.00
  -1   7  14    6.00    9.10
  -1   7 -14   21.30   21.20
   1   7  14    1.50   10.40
  -1  -7  14   24.10   12.90
  -1  -7  14   36.80   14.30
   1  -7 -14    8.30   11.50
   1  -7 -14   -7.70   12.50
  -3  -7 -14   18.60   15.30
   3  -7  14   26.70   18.30
   3   7 -14   -6.90   13.30
   3   7 -14   19.90   34.70
  -3  -7 -14    6.30   25.90
   3  -7 -14   26.50   12.60
  -3  -7  14   13.40   14.80
  -3   7 -14  -12.40   32.90
  -3  -7  14   27.70   14.90
   3   7  14   29.00   14.20
   0  -8 -14  986.30   39.20
   0   8  14 1044.20   37.50
   0   8 -14 1000.30   96.49
   0   8 -14  952.20   52.09
   0  -8 -14 1003.60   40.10
   0  -8  14  984.10   44.10
  -1   0 -15    7.60    5.60
   1   0 -15    4.50    4.90
   1   0 -15    3.50    8.90
  -1   0 -15    1.30   10.50
   1   0  15    0.50    8.40
  -1   0  15   -3.10    7.40
   3   0 -15    1.20    6.20
   3   0 -15    7.10    9.90
  -3   0  15    0.90    9.40
  -3   0  15    2.30    8.90
  -3   0 -15   -6.00   11.90
  -3   0 -15   24.00   23.00
   5   0 -15   11.20    9.90
  -5   0  15   -8.10   12.60
  -5   0  15   34.00   13.80
  -5   0 -15   29.20   15.10
  -5   0 -15  -27.70   30.80
  -5   0 -15   21.00   23.20
   5   0 -15    1.40   10.80
   0  -1  15   -6.10    7.50
   0  -1  15   -5.90    7.40
   0   1 -15    2.60    5.90
   0  -1 -15    3.00    4.70
   0  -1 -15   -2.40    8.30
   0   1  15    8.20    8.60
   0   1 -15    3.90   11.50
   2  -1  15   -5.70    8.50
  -2   1  15   12.60    8.80
   2   1 -15   14.70   11.00
   2   1 -15    5.90    6.00
  -2  -1 -15   -5.60    9.30
  -2  -1 -15    0.90   20.50
   2  -1 -15   -3.20    8.20
   2  -1 -15   -4.10    5.20
  -2  -1  15   -6.30    7.80
  -2  -1  15   17.90    9.40
   2   1  15   -0.90    8.70
  -2   1 -15  -17.50   12.90
  -2   1 -15    9.90    8.50
  -4  -1 -15   -5.30   18.90
   4   1 -15  -12.40    8.20
   4   1 -15    3.50   11.60
  -4   1  15   -0.90   11.00
  -4  -1 -15   -5.00   11.30
   4  -1 -15   -0.80    9.20
  -4   1 -15   -9.40   24.80
  -4  -1  15    8.40   11.70
  -4  -1  15    2.90   10.30
   4  -1 -15   19.20    8.50
  -4   1 -15   13.00   17.70
   6   1 -15   -3.10   13.60
  -6  -1 -15   16.70   20.90
  -6  -1 -15  -46.20   27.40
   6   1 -15   -6.20   11.50
  -6   1  15   -5.00   15.40
  -6   1 -15  -11.20   29.30
   6  -1 -15   -5.70   12.70
   6  -1 -15  -12.90   13.20
  -6  -1  15    0.70   14.40
  -6   1 -15   -5.60   25.90
   1   2 -15   27.40   14.20
   1  -2  15   26.00    9.20
   1  -2  15   33.70   10.20
  -1  -2 -15   33.40   10.60
  -1   2  15   31.70   10.20
  -1  -2 -15   49.00   21.50
   1   2 -15   24.90    8.40
  -1  -2  15   31.50    9.70
  -1  -2  15   41.20   11.30
   1  -2 -15   41.60   10.40
   1  -2 -15   33.30    6.10
  -1   2 -15   21.20   15.60
  -1   2 -15   50.99   10.10
   1   2  15   41.60   10.50
  -3   2  15   11.40   10.10
   3   2 -15   14.10   12.80
   3   2 -15   19.80    7.90
  -3  -2 -15   29.10   10.20
  -3  -2 -15   53.29   20.80
   3   2  15    9.20    9.20
   3  -2 -15   16.20    8.00
   3  -2 -15   24.00    9.10
  -3   2 -15   18.60   15.00
  -3  -2  15   22.30   10.40
  -3  -2  15   26.80   11.80
  -3   2 -15   28.90   19.70
  -5   2  15   29.80   14.70
  -5  -2 -15  -20.00   19.90
   5   2 -15   48.60   14.80
  -5  -2 -15   22.50   30.10
   5   2 -15    6.10   10.50
  -5   2 -15   16.30   31.50
  -5   2 -15   18.00   25.90
   5  -2 -15   26.20   12.30
   5  -2 -15    1.90   11.30
  -5   2 -15    6.00   31.00
  -5  -2  15    7.00   12.90
  -5  -2  15    5.50   14.90
  -5   2 -15   77.69   52.29
   0   3  15    1.80    8.60
   0  -3 -15  -13.20   17.50
   0   3 -15   10.60   15.80
   0   3  15   14.30    5.00
   0  -3  15   -5.70    9.00
   0  -3  15   -3.30    8.30
   0   3 -15   -2.10    8.70
   0  -3 -15   -8.70    6.90
  -2   3  15    5.00    9.90
   2   3 -15   -0.50   14.00
   2  -3  15    3.30    9.80
  -2  -3 -15    2.10    7.90
   2   3 -15    1.90    7.60
   2  -3  15   12.90   10.30
  -2   3 -15  -11.50   18.00
   2   3  15   22.30    8.50
   2  -3 -15   -8.00   21.20
  -2   3 -15   -7.70   13.70
  -2  -3  15   13.40   12.80
   2  -3 -15    6.70    6.90
   4   3 -15   10.30    9.50
  -4  -3 -15   16.40   17.80
  -4  -3 -15  -18.70   30.20
  -4  -3 -15    4.70    8.90
  -4   3  15   -2.30   11.90
   4   3 -15    5.10   14.30
   4  -3 -15   12.30   11.00
  -4   3 -15  110.39   31.20
  -4   3 -15  -21.00   24.30
  -4  -3  15  -17.40   12.30
   4   3  15  -11.50   12.00
  -4  -3  15    6.90   12.00
   4  -3 -15  -11.50    9.40
   1   4 -15   13.80   21.40
   1   4 -15    3.00    9.00
   1  -4  15   -6.00    9.40
  -1   4  15    5.10    9.20
   1  -4  15   10.40   11.30
  -1  -4 -15   -1.40    7.60
   1   4  15   11.70    7.20
   1  -4 -15   -8.00   15.80
   1  -4 -15   -0.10   10.80
  -1  -4  15    3.40   10.60
  -1   4 -15  -22.10   19.40
  -1   4 -15    3.70   11.90
  -1  -4  15    8.90   10.20
  -3  -4 -15   -4.90    8.90
  -3   4  15    1.90   13.50
   3  -4  15    6.40   12.00
   3   4 -15    2.70   10.50
  -3  -4 -15   -7.20   16.30
   3   4 -15    4.90   17.00
  -3  -4  15   -8.10   11.00
   3   4  15    7.80   11.30
  -3   4 -15    9.50   23.00
  -3   4 -15   52.09   31.70
   3  -4 -15   36.00   18.90
  -3  -4  15    4.20   12.70
   3  -4 -15    3.50    8.60
  -5  -4 -15  -34.60   26.50
  -5   4  15   31.60   16.00
  -5  -4 -15   15.00   19.10
   5   4 -15   -4.00   10.80
   5   4 -15  -18.30   16.40
  -5   4 -15   24.90   41.40
   5  -4 -15   43.20   17.40
  -5   4 -15  -22.60   42.10
   5   4  15    8.70   17.30
  -5  -4  15   11.60   16.60
  -5   4 -15   37.10   34.50
   5  -4 -15    4.90   11.60
  -5   4 -15   21.40   36.90
  -5  -4  15   -7.20   14.10
   0   5  15   17.50    7.60
   0  -5  15   -4.40   10.90
   0  -5 -15   13.00    9.10
   0   5 -15   11.30   12.20
   0  -5 -15  -19.70   20.00
   0   5 -15   31.60   28.30
  -2  -5 -15    6.50   16.10
   2   5 -15    6.20   10.60
  -2   5  15  -16.10   10.50
   2  -5  15   -8.50   11.90
   2   5 -15   25.40   24.20
   2  -5  15   12.90   12.40
  -2  -5 -15    0.90   10.60
   2   5  15    5.50    9.50
  -2  -5  15   13.00   11.80
   2  -5 -15  -10.90   15.60
   2  -5 -15   10.20   10.30
  -2  -5  15   12.30   12.60
  -2   5 -15    8.00   19.00
  -2   5 -15    3.10   32.80
   4   5 -15   -9.60   21.10
  -4  -5 -15  -40.10   27.00
  -4  -5 -15   22.80   18.20
   4   5 -15   14.00   11.40
  -4   5 -15   40.70   41.10
  -4   5 -15  -48.90   32.00
  -4  -5  15  -20.30   14.90
   4   5  15  -11.00   14.30
  -4  -5  15  -16.80   13.00
   4  -5 -15   21.00   12.10
   1   6 -15  -13.80   12.90
  -1  -6 -15   19.50   10.40
   1  -6  15   19.60   13.30
   1  -6  15   10.80   13.80
   1   6 -15   46.60   30.40
  -1  -6 -15    9.30   15.60
  -1   6  15   23.20    8.40
  -1  -6  15   21.10   14.60
  -1   6 -15   11.30   19.60
   1  -6 -15    6.10   14.40
   1  -6 -15  -13.00    9.10
  -1  -6  15  -10.10   12.50
   1   6  15   -0.60   11.10
  -1   6 -15  -17.00   35.90
   3   6 -15   -7.10   26.20
   3  -6  15    9.00   15.50
  -3  -6 -15  -16.40   16.20
  -3  -6 -15   25.80   32.20
   3   6 -15    9.50   12.40
  -3   6 -15   17.20   43.70
  -3  -6  15   11.30   14.60
  -3  -6  15   10.60   14.40
  -3   6 -15  -49.20   26.40
   3  -6 -15    0.70   10.60
   3   6  15   -6.80   12.90
   0  -7 -15   17.70   16.00
   0  -7  15  -11.40   15.20
   0   7 -15  -49.40   39.20
   0  -7 -15  -10.40   11.30
   0  -7  15    4.10   14.40
   0   7 -15   -8.90   16.00
   0  -7 -15   32.70   34.90
   0   7  15    3.60   10.70
   2   7 -15    6.70   34.60
  -2  -7 -15  -49.30   30.80
  -2  -7 -15  -19.60   15.90
   2   7 -15   27.70   15.90
  -2  -7 -15    0.10   12.90
   2  -7  15   12.40   18.40
  -2  -7  15   -1.10   15.50
   2  -7 -15   -7.90   11.50
   2   7  15    1.80   13.20
  -2  -7  15   19.10   16.20
  -2   7 -15  -29.70   42.40
  -2   7 -15    9.50   25.80
   0   0 -16   62.89   13.80
   0   0 -16   95.49   10.10
   0   0  16   87.39   13.20
  -2   0  16   64.09   21.80
   2   0  16   40.10   17.80
   2   0 -16   99.19   11.90
  -2   0 -16   79.09   15.60
   4   0 -16   49.99   13.30
   4   0 -16   50.89   10.60
  -4   0 -16   49.99   19.50
  -4   0 -16   52.39   27.60
  -4   0  16   59.79   14.70
  -1   1  16 1685.83   51.19
   1  -1  16 1743.43   51.59
  -1  -1 -16 1686.53   51.69
   1   1 -16 1676.03   43.80
   1   1 -16 1611.84   55.49
  -1  -1  16 1763.32   51.39
   1  -1 -16 1771.62   41.50
  -1   1 -16 1678.13   43.60
   1   1  16 1698.93   52.59
   1  -1 -16 1602.44   50.39
  -1   1 -16 1640.14   58.09
  -1  -1  16 1709.03   51.39
  -3  -1 -16 1302.97   44.80
   3   1 -16 1382.06   39.20
   3   1 -16 1372.26   46.80
  -3   1  16 1399.06   45.70
  -3  -1 -16 1364.36   65.19
   3  -1 -16 1353.16   44.40
  -3   1 -16 1261.97   58.89
   3  -1 -16 1366.26   38.20
  -3  -1  16 1439.06   46.00
  -5  -1 -16  784.52   53.39
  -5   1  16  893.21   41.30
  -5  -1 -16  932.11   72.09
   5   1 -16  956.50   35.50
   5   1 -16  972.90   38.50
  -5  -1  16  975.20   39.90
  -5   1 -16  980.70   46.10
  -5   1 -16  913.61   61.19
   5  -1 -16  899.11   36.40
  -5   1 -16  933.11   73.99
   5  -1 -16  968.80   37.10
  -5  -1  16  963.80   40.80
   0  -2 -16  159.08   18.00
   0   2  16  210.78   21.10
   0  -2  16  134.89   21.30
   0   2 -16  187.28   16.10
   0  -2 -16  140.29   28.60
   0  -2  16  178.58   20.00
   0   2 -16  188.38   26.70
  -2  -2 -16  156.98   17.90
   2   2 -16  165.58   15.60
  -2  -2 -16  150.68   28.10
   2   2 -16  154.18   20.70
  -2  -2  16  153.88   19.20
  -2   2 -16  190.68   21.00
  -2  -2  16  158.38   20.50
   2  -2 -16  171.88   18.00
   2  -2 -16  164.68   14.00
   4   2 -16   95.69   17.70
  -4  -2 -16   76.39   24.90
   4   2 -16   93.59   12.80
  -4  -2 -16  100.89   14.50
  -4   2  16  112.39   16.60
  -4   2 -16  196.98   37.90
  -4  -2  16   92.19   17.40
  -4   2 -16  122.39   27.30
   4  -2 -16   87.09   14.00
  -4  -2  16   89.19   16.00
   1   3 -16 1520.55   44.90
  -1  -3 -16 1557.44   63.69
   1   3 -16 1490.45   61.09
   1  -3  16 1491.25   48.50
  -1  -3 -16 1469.65   45.70
  -1  -3  16 1459.15   49.10
   1  -3 -16 1527.85   64.89
  -1  -3  16 1544.55   47.70
  -1   3 -16 1426.26   46.80
   1  -3 -16 1459.15   44.90
   1   3  16 1525.85   49.00
  -1   3 -16 1495.75   65.19
  -3  -3 -16 1220.38   37.90
  -3   3  16 1190.58   42.80
   3   3 -16 1177.58   50.69
   3   3 -16 1197.38   39.00
  -3  -3 -16 1208.28   57.79
  -3   3 -16 1129.69   60.49
   3  -3 -16 1236.48   59.49
   3   3  16 1171.18   38.40
   3  -3 -16 1238.98   40.90
  -3  -3  16 1193.58   44.30
  -3  -3  16 1235.08   43.90
  -3   3 -16 1264.17   52.99
   5   3 -16  783.22   40.50
   5   3 -16  765.02   34.60
  -5  -3 -16  878.41   69.99
  -5  -3 -16  853.91   45.50
  -5   3  16  839.72   39.50
   5  -3 -16  789.02   37.40
   5   3  16  724.33   42.50
  -5  -3  16  808.52   38.90
   5  -3 -16  835.92   35.50
  -5   3 -16  761.62   74.99
  -5  -3  16  772.72   39.70
  -5   3 -16  787.82   66.09
  -5   3 -16  789.92   71.39
   0   4 -16   73.89   27.10
   0  -4  16   66.69   15.50
   0  -4  16   64.39   13.80
   0  -4 -16   83.39   12.00
   0   4 -16   77.49   23.00
   0   4  16   98.59   14.30
   0  -4 -16   53.59   19.30
   2  -4  16   59.59   14.50
  -2  -4 -16   86.59   12.80
   2   4 -16   91.19   24.60
  -2   4  16   93.29   15.10
  -2  -4 -16   84.69   22.50
   2  -4  16   76.29   15.20
   2   4 -16   77.19   13.40
  -2  -4  16   75.89   14.20
   2  -4 -16  101.99   22.50
  -2   4 -16   71.29   29.80
  -2  -4  16   89.59   16.80
   2  -4 -16   65.69   12.20
   2   4  16  113.69   15.40
   4   4 -16   30.70   20.50
  -4   4  16   70.79   17.20
  -4  -4 -16   -8.90   32.00
   4   4 -16   45.60   13.80
  -4  -4 -16   44.90   20.10
  -4  -4  16   37.70   17.50
  -4   4 -16   12.70   34.40
  -4   4 -16  105.19   33.40
   4  -4 -16   27.40   12.40
  -4  -4  16   57.99   16.10
   1   5 -16 1080.69   42.10
   1  -5  16 1132.99   41.80
  -1  -5 -16 1112.19   49.90
   1  -5  16 1063.49   44.30
  -1  -5 -16 1098.69   37.20
   1   5 -16 1007.70   62.89
   1  -5 -16 1107.99   37.80
  -1  -5  16 1069.19   41.70
  -1  -5  16 1067.79   43.50
  -1   5 -16 1070.99   47.00
   1  -5 -16 1127.59   48.90
  -1   5 -16 1042.80   69.29
  -3  -5 -16  884.61   31.20
   3   5 -16  876.91   52.59
  -3  -5 -16  869.31   45.90
  -3  -5 -16  830.22   71.39
  -3   5  16  895.41   39.20
   3   5 -16  884.71   36.80
  -3  -5  16  930.31   42.40
  -3   5 -16  898.81   57.29
  -3   5 -16  865.41   75.59
   3   5  16  899.41   34.60
  -3  -5  16  851.51   39.80
   3  -5 -16  931.61   36.20
   0  -6 -16   91.39   14.80
   0  -6  16   54.39   17.00
   0   6 -16   66.59   33.30
   0   6 -16   63.99   18.20
   0  -6  16   66.39   17.50
   0  -6 -16   19.60   17.50
  -2  -6 -16   67.09   19.00
   2   6 -16   39.50   32.10
   2  -6  16   38.00   17.60
   2  -6  16  128.39   22.10
   2   6 -16   59.89   16.00
  -2  -6 -16   77.39   39.30
  -2  -6 -16   58.19   13.40
   2   6  16   56.89   14.50
  -2  -6  16   30.00   15.90
   2  -6 -16   43.90   12.50
  -2   6 -16   57.59   24.60
  -2   6 -16    3.80   40.70
  -2  -6  16   37.70   16.50
  -1   0  17  109.09   16.20
   1   0  17  137.59   17.40
   1   0 -17  118.09   12.20
  -1   0 -17  106.59   17.40
   1   0 -17  119.49   17.80
  -3   0 -17   58.59   17.30
  -3   0  17   95.49   16.20
  -3   0 -17   40.60   30.10
   3   0 -17  104.69   15.90
   3   0 -17  104.79   14.70
  -5   0 -17   90.49   42.60
  -5   0  17   85.09   18.90
   5   0 -17   49.99   14.90
  -5   0 -17   62.19   29.40
   5   0 -17   59.39   14.70
   0   1  17   25.20   12.10
   0  -1 -17   47.70   12.20
   0  -1  17   43.00   12.70
   0   1 -17   34.30   15.60
   0   1 -17   37.50    8.20
  -2  -1 -17   33.60   12.00
   2  -1  17   48.90   13.40
  -2   1  17   27.40   13.50
   2   1 -17   13.70   13.40
   2   1 -17   30.50    8.80
  -2  -1 -17   41.50   26.00
  -2   1 -17   31.30   16.30
   2  -1 -17   26.20    8.40
  -2  -1  17   31.40   13.10
  -2  -1  17   40.00   13.30
   2   1  17   53.29   14.10
   2  -1 -17   29.70   11.40
  -4  -1 -17   33.00   15.20
   4   1 -17   35.80   15.20
  -4   1  17   13.70   14.40
  -4  -1 -17   55.09   26.90
   4   1 -17   46.40   11.80
   4  -1 -17   27.90   11.70
  -4  -1  17   48.60   16.10
   4  -1 -17   17.10   12.50
  -4  -1  17   15.50   14.10
  -4   1 -17   47.50   22.00
  -4   1 -17    6.00   30.50
  -1   2  17  120.89   15.90
  -1  -2 -17  105.59   14.90
  -1  -2 -17   86.09   28.70
   1   2 -17   78.39   17.60
   1   2 -17   89.89   11.40
   1  -2  17   70.29   14.60
  -1  -2  17  100.89   15.80
  -1   2 -17   80.09   12.40
  -1   2 -17   42.10   18.80
   1   2  17   77.49   14.70
   1  -2 -17   71.89   13.40
  -1  -2  17   99.89   15.60
  -3  -2 -17   97.99   26.50
   3   2 -17   68.09   17.70
   3   2 -17   85.59   13.10
  -3  -2 -17   73.49   13.70
  -3   2  17   67.49   15.80
  -3   2 -17   75.59   23.70
  -3  -2  17   66.49   15.90
   3  -2 -17   64.79   13.80
  -3  -2  17   69.29   16.50
   0  -3 -17  117.99   27.30
   0   3  17   93.79   14.80
   0  -3 -17  105.09   14.60
   0  -3  17  111.89   17.90
   0   3 -17   92.69   13.50
   0   3 -17  139.19   26.30
   0  -3  17  104.99   16.60
   2   3 -17   90.49   13.00
   2  -3  17   90.19   16.40
  -2  -3 -17   81.59   25.40
  -2   3  17  100.99   15.80
   2   3 -17   58.99   19.80
  -2  -3 -17   90.79   13.60
   2  -3 -17   78.99   28.60
  -2   3 -17   80.09   17.10
  -2   3 -17  115.09   28.30
   2  -3 -17  105.69   15.40
  -2  -3  17   96.49   17.50
  -2  -3  17   70.09   15.90
  -4  -3 -17   55.09   23.90
  -4  -3 -17    4.70   39.10
   4   3 -17   40.50   12.50
   4   3 -17   55.99   18.50
  -4   3  17   50.49   16.90
  -4   3 -17   92.99   33.80
   4  -3 -17   56.29   13.40
  -4  -3  17   46.60   17.30
  -4  -3  17   51.79   18.20
   1   4 -17   39.50   13.10
   1  -4  17   62.49   16.10
  -1  -4 -17   64.29   23.10
   1  -4  17   69.69   16.80
   1   4 -17   54.39   24.70
  -1   4  17   54.09   14.50
  -1  -4 -17   59.89   12.20
  -1   4 -17   45.40   15.10
   1  -4 -17   58.59   12.30
  -1  -4  17   50.79   15.50
   1  -4 -17   54.59   22.70
  -1   4 -17   92.49   29.40
  -1  -4  17   23.50   14.30
   3   4 -17   45.10   21.30
  -3  -4 -17   69.59   24.90
  -3   4  17   66.39   16.70
   3   4 -17   17.30   11.80
  -3  -4 -17   43.10   12.40
  -3   4 -17   96.69   25.70
   3  -4 -17   44.00   12.00
  -3  -4  17   57.59   16.00
  -3   4 -17  -13.70   28.80
  -3  -4  17   58.79   17.40
   0  -5 -17   37.20   21.30
   0  -5  17   16.50   14.80
   0  -5 -17   -4.10   10.30
   0   5 -17   37.60   30.00
   0  -5  17    5.70   15.10
   0   5 -17   17.10   14.40
   2  -5  17   -0.20   16.30
  -2  -5 -17   41.50   12.30
   2   5 -17   -1.70   12.80
  -2   5  17    5.00   14.40
   2  -5  17   30.50   17.10
   2   5 -17   38.50   27.10
  -2  -5 -17   21.40   18.70
  -2   5 -17   20.60   21.00
  -2   5 -17   31.90   33.60
  -2  -5  17   47.70   16.50
  -2  -5  17   -2.80   14.50
   2  -5 -17   17.70   11.30
   1   6 -17  102.79   18.80
  -1  -6 -17   73.39   14.40
   1  -6  17   94.69   19.60
   1  -6  17   52.79   18.80
   1   6 -17   16.70   32.20
  -1  -6 -17   45.80   19.80
  -1   6 -17   90.59   41.60
  -1   6 -17   75.39   20.70
   1  -6 -17   90.29   14.90
  -1  -6  17   50.19   19.60
  -1  -6  17   95.49   19.70
   1  -6 -17   77.29   21.80
   0   0 -18 1507.45   53.49
   0   0  18 1594.34   51.49
   2   0  18 1443.56   50.09
   2   0 -18 1338.77   48.60
  -2   0  18 1493.85   50.39
   2   0 -18 1388.36   38.90
  -2   0 -18 1346.17   50.99
   4   0 -18  964.20   36.20
  -4   0 -18 1023.10   64.29
  -4   0  18 1058.39   44.30
  -4   0 -18  973.10   45.70
   4   0 -18  984.60   41.20
  -1  -1 -18    0.80   12.50
   1   1 -18   21.60   15.30
  -1  -1 -18    2.50   32.10
   1   1 -18   21.00    8.80
   1  -1  18   19.50   14.10
  -1   1  18   23.80   13.50
  -1   1 -18   -8.20   15.20
  -1  -1  18   16.80   13.50
   1  -1 -18    1.30   11.20
   1   1  18    2.90   12.70
  -3   1  18   21.60   15.10
   3   1 -18    2.10   14.00
  -3  -1 -18    4.80   27.30
   3   1 -18   12.90   10.00
  -3  -1 -18   16.50   14.50
   3  -1 -18   -1.10   12.00
  -3   1 -18   28.30   20.40
  -3  -1  18    5.00   14.50
  -3  -1  18   30.40   15.00
  -3   1 -18   -3.20   32.50
   0  -2  18  918.31   39.70
   0   2  18  949.80   40.30
   0  -2 -18  934.11   64.59
   0   2 -18  957.20   49.20
   0   2 -18  930.51   32.20
   0  -2 -18  931.51   37.60
  -2  -2 -18  781.72   33.80
  -2  -2 -18  780.22   55.79
   2   2 -18  858.51   30.80
   2   2 -18  831.92   43.10
   2  -2  18  840.32   37.80
  -2   2  18  757.82   38.10
  -2   2 -18  860.41   49.00
   2  -2 -18  876.01   66.09
  -2  -2  18  790.72   38.00
   2  -2 -18  822.22   34.50
  -2  -2  18  844.42   39.00
   4   2 -18  648.34   38.80
  -4  -2 -18  606.54   49.99
   4   2 -18  608.94   29.90
  -4   2  18  611.44   37.50
   4  -2 -18  629.24   32.50
  -4   2 -18  692.43   52.49
  -4   2 -18  634.74   69.89
  -4  -2  18  665.43   37.60
  -4  -2  18  564.54   38.80
  -1   3  18   12.90   14.80
  -1  -3 -18   28.70   11.60
   1   3 -18   25.60   20.10
  -1  -3 -18   40.80   25.20
   1  -3  18   52.59   15.90
   1   3 -18   24.20   11.20
  -1   3 -18   27.50   13.50
  -1   3 -18   48.30   23.80
   1  -3 -18   18.10   27.30
  -1  -3  18   22.20   15.40
   1  -3 -18   29.60   10.90
  -1  -3  18   33.10   14.90
  -3  -3 -18   -0.50   12.80
  -3   3  18    4.10   16.30
   3   3 -18   21.60   19.80
  -3  -3 -18  -10.10   23.20
   3   3 -18   40.50   12.50
  -3  -3  18   24.70   16.30
  -3   3 -18   29.20   27.30
  -3  -3  18   27.70   17.60
   3  -3 -18   28.10   12.90
   0  -4  18  927.61   42.50
   0  -4 -18  999.90   55.59
   0   4 -18 1027.30   39.70
   0   4 -18  946.51   61.99
   0  -4  18  995.90   42.80
   0  -4 -18 1028.20   37.80
   2   4 -18  874.91   51.19
   2   4 -18  833.42   35.60
  -2   4  18  943.01   42.00
   2  -4  18  851.51   40.60
  -2  -4 -18  915.01   50.79
  -2  -4 -18  852.01   34.10
  -2  -4  18  892.61   41.20
  -2   4 -18  961.10   44.70
  -2   4 -18  883.81   63.99
  -2  -4  18  906.31   43.50
   2  -4 -18  857.41   35.10
   2  -4 -18  983.70   55.59
   1  -5  18    6.40   17.20
  -1  -5 -18   12.30   12.00
  -1  -5 -18   16.40   20.60
   1  -5  18    1.90   16.40
   1   5 -18   14.30   15.00
   1   5 -18  -42.50   27.30
  -1   5 -18   36.70   30.40
  -1  -5  18   10.90   16.80
   1  -5 -18  -32.00   22.60
   1  -5 -18    2.30   10.80
  -1   5 -18   -7.70   18.00
  -1  -5  18   -8.70   16.70
  -1   0 -19  275.97   28.70
   1   0 -19  256.47   26.30
   1   0  19  236.78   28.70
  -1   0  19  274.97   28.40
  -3   0 -19  101.79   35.40
  -3   0  19  195.78   22.60
   3   0 -19  197.08   26.20
  -3   0 -19  212.28   24.80
   0  -1 -19  201.28   25.60
   0   1  19  217.48   28.30
   0   1 -19  200.88   24.40
   0  -1  19  211.48   26.20
   2   1 -19  198.78   17.80
   2  -1  19  207.78   28.20
  -2  -1 -19  183.08   21.00
  -2  -1 -19  204.18   35.30
  -2   1  19  190.38   21.20
   2  -1 -19  193.68   23.60
  -2  -1  19  191.08   21.40
   1  -2  19  257.07   29.50
   1   2 -19  305.27   21.40
   1   2 -19  246.28   33.70
  -1   2  19  297.27   30.10
  -1  -2 -19  229.48   39.00
  -1  -2 -19  276.67   24.80
   1  -2 -19  290.17   24.60
   1  -2 -19  340.47   47.80
  -1  -2  19  267.77   30.00
  -1   2 -19  285.97   31.90
   1   2  19  302.57   28.40
  -3  -2 -19  160.08   33.30
   3  -2 -19  248.48   45.70
   0   3 -19  124.69   16.10
   0  -3 -19   90.59   30.60
   0  -3  19  105.69   19.50
   0   3 -19   72.39   25.30
   0  -3 -19  114.09   16.50
   0  -3  19   89.49   17.80
   0   3  19  123.59   19.70
   2   3 -19   76.59   14.70
  -2   3  19   80.09   19.30
  -2  -3 -19   54.09   14.40
   2  -3  19   98.19   23.50
   2   3 -19   54.89   23.70
  -2  -3 -19   69.59   27.60
  -2  -3  19   80.89   19.70
  -2  -3  19   98.99   19.00
   2  -3 -19  129.69   34.70
   2  -3 -19   92.69   14.40
  -2   3 -19   97.39   28.70
  -1  -4 -19  174.18   22.50
  -1   4  19  200.78   22.40
   1   4 -19  166.08   29.20
  -1  -4 -19  176.68   29.60
  -1   4 -19  198.48   35.70
   1  -4 -19  218.68   23.20
   1  -4 -19  224.18   33.40
  -1  -4  19  171.38   21.70
   0   0 -20    1.40   14.50
   0   0  20    9.10   17.30
   1   1 -20  558.54   36.90
   1  -1  20  571.34   37.20
  -1  -1 -20  522.65   32.80
  -1   1  20  522.75   36.60
  -1  -1 -20  577.54   67.99
  -1  -1  20  605.64   37.60
  -1   1 -20  556.14   38.70
   1  -1 -20  554.24   33.50
   1   1  20  585.04   36.70
   0   2  20   10.90   16.20
   0  -2 -20   -8.10   13.50
   0  -2  20   11.00   16.80
   0   2 -20   -4.20   20.80
   0  -2 -20  -29.60   32.00
   0   0   0    0.00    0.00
_computing_structure_solution     'SHELXT 2014/5 (Sheldrick, 2014)'
;
_shelx_hkl_checksum     6992
_shelx_res_file
;
TITL 2_a.res in Immm
    2_a.res
    created by SHELXL-2018/3 at 16:33:41 on 03-Dec-2019
REM Old TITL 2 in Immm
REM SHELXT solution in Immm
REM R1 0.021,  Rweak 0.008,  Alpha 0.023,  Orientation as input
REM Formula found by SHELXT:  F4 Br Cs
CELL  0.71073   5.5075   6.7890  12.2572   90.000   90.000   90.000
ZERR    4.000   0.0003   0.0003   0.0006    0.000    0.000    0.000
LATT  2
SYMM -X, -Y, Z
SYMM -X, Y, -Z
SYMM X, -Y, -Z
SFAC F BR CS
UNIT 16 4 4
TEMP -173.140
SIZE 0.06 0.093 0.105
L.S. 10
BOND $H
LIST 6
FMAP 2
ACTA
SIZE 0.105 0.093 0.060
PLAN 20
WGHT    0.006500    0.568600
EXTI    0.002320
FVAR       0.36931
CS1   3    0.500000    0.500000    0.717142    10.25000    0.01130    0.01075 =
         0.00821    0.00000    0.00000    0.00000
BR1   2    0.500000    0.000000    0.500000    10.12500    0.00756    0.00827 =
         0.00578    0.00000    0.00000    0.00000
BR2   2    0.500000    0.000000    0.000000    10.12500    0.00816    0.00841 =
         0.00624    0.00000    0.00000    0.00000
F1    1    0.500000    0.000000    0.344823    10.25000    0.01794    0.02159 =
         0.00687    0.00000    0.00000    0.00000
F2    1    0.500000    0.193391    0.110997    10.50000    0.02005    0.01599 =
         0.01456   -0.00728    0.00000    0.00000
F3    1    0.500000    0.277691    0.500000    10.25000    0.01642    0.00867 =
         0.01721    0.00000    0.00000    0.00000
HKLF 4
REM  2_a.res in Immm
REM wR2 = 0.021700, GooF = S = 1.11925, Restrained GooF = 1.11925 for all data
REM R1 = 0.011874 for 622 Fo > 4sig(Fo) and 0.015136 for all 669 data
REM 26 parameters refined using 0 restraints
END
WGHT      0.0065      0.5686
REM Highest difference peak  1.199,  deepest hole -0.876,  1-sigma level  0.130
Q1    1   0.5000  0.0000  0.5742  10.25000  0.05    1.20
Q2    1   0.5000  0.0000 -0.0639  10.25000  0.05    0.92
Q3    1   0.5000  0.5000  0.7846  10.25000  0.05    0.81
Q4    1   0.5000  0.5000  0.8533  10.25000  0.05    0.73
Q5    1   0.7244  0.0000  0.0000  10.25000  0.05    0.53
Q6    1   0.3426  0.0000  0.3348  10.50000  0.05    0.52
Q7    1   0.5825  0.5000  0.6610  10.50000  0.05    0.49
Q8    1   0.6258  0.0000 -0.0365  10.50000  0.05    0.49
Q9    1   0.5000  0.1221  0.0431  10.50000  0.05    0.47
Q10   1   0.1947  0.0000  0.5000  10.25000  0.05    0.45
Q11   1   0.6768 -0.0704  0.5000  10.50000  0.05    0.44
Q12   1   0.5000  0.5000  0.0696  10.25000  0.05    0.43
Q13   1   0.2237  0.0000  0.3134  10.50000  0.05    0.41
Q14   1   0.5000  0.2552  0.1233  10.50000  0.05    0.41
Q15   1   0.6501  0.5682  0.7086  11.00000  0.05    0.41
Q16   1   0.3406  0.1120  0.3543  11.00000  0.05    0.37
Q17   1   0.5000  0.0663  0.3576  10.50000  0.05    0.37
Q18   1   0.5000  0.3041  0.1777  10.50000  0.05    0.37
Q19   1   0.6853  0.5483  0.6113  11.00000  0.05    0.37
Q20   1   0.6310  0.5441  0.7688  11.00000  0.05    0.36
;
_shelx_res_checksum     18396
