# Supplementary material for: Redetermination of the crystal structure of caesium tetra­fluorido­bromate(III) from single-crystal X-ray diffraction data
Source: IUCrdata. 2020 Jan 31;5(Pt 1):x200114. doi: 10.1107/S2414314620001145 (PMC9462145; doi:10.1107/S2414314620001145)
Supplement: Supplementary file 2 [file x-05-x200114-Isup2.hkl]

data_I                                                                          
_shelx_title ' 2_a.res in Immm'                                                 
_shelx_refln_list_code          4                                               
_shelx_F_calc_maximum      277.70                                               
_exptl_crystal_F_000       504.00                                               
_reflns_d_resolution_high  0.5985                                               
                                                                                
loop_                                                                           
 _space_group_symop_operation_xyz                                               
 'x, y, z'                                                                      
 '-x, -y, z'                                                                    
 '-x, y, -z'                                                                    
 'x, -y, -z'                                                                    
 'x+1/2, y+1/2, z+1/2'                                                          
 '-x+1/2, -y+1/2, z+1/2'                                                        
 '-x+1/2, y+1/2, -z+1/2'                                                        
 'x+1/2, -y+1/2, -z+1/2'                                                        
 '-x, -y, -z'                                                                   
 'x, y, -z'                                                                     
 'x, -y, z'                                                                     
 '-x, y, z'                                                                     
 '-x+1/2, -y+1/2, -z+1/2'                                                       
 'x+1/2, y+1/2, -z+1/2'                                                         
 'x+1/2, -y+1/2, z+1/2'                                                         
 '-x+1/2, y+1/2, z+1/2'                                                         
                                                                                
_cell_length_a     5.5075                                                       
_cell_length_b     6.7890                                                       
_cell_length_c    12.2572                                                       
_cell_angle_alpha  90.000                                                       
_cell_angle_beta   90.000                                                       
_cell_angle_gamma  90.000                                                       
                                                                                
_shelx_F_squared_multiplier     1.000                                           
                                                                                
loop_                                                                           
 _refln_index_h                                                                 
 _refln_index_k                                                                 
 _refln_index_l                                                                 
 _refln_F_squared_calc                                                          
 _refln_F_squared_meas                                                          
 _refln_F_squared_sigma                                                         
 _refln_observed_status                                                         
   4   0   0      66673.73      65503.91       878.05 o                         
   6   0   0      28325.84      29096.47       314.23 o                         
   8   0   0      11683.00      11851.18       388.44 o                         
   1   1   0        461.59        515.42         4.96 o                         
   3   1   0        507.78        528.13         9.74 o                         
   5   1   0        411.33        381.91        14.86 o                         
   7   1   0        230.40        191.60        24.45 o                         
   9   1   0        120.59        130.97        54.08 o                         
   0   2   0      67535.02      68939.23      1412.87 o                         
   2   2   0      50723.02      49484.31       317.63 o                         
   4   2   0      30321.61      29762.08       226.47 o                         
   6   2   0      16013.71      16340.80       151.43 o                         
   8   2   0       7415.07       7659.44       133.04 o                         
   1   3   0       3923.25       4018.86        27.52 o                         
   3   3   0       2303.72       2330.19        33.76 o                         
   5   3   0       1068.56       1060.39        41.83 o                         
   7   3   0        453.61        433.06        27.94 o                         
   0   4   0      72320.09      73863.91       712.83 o                         
   2   4   0      58034.79      57766.07       472.76 o                         
   4   4   0      34329.21      34175.18       249.60 o                         
   6   4   0      17225.76      17251.77       159.23 o                         
   8   4   0       7845.24       7939.34       132.26 o                         
   1   5   0        222.33        199.45        12.06 o                         
   3   5   0        243.39        240.82        11.75 o                         
   5   5   0        201.59        242.60        22.36 o                         
   7   5   0        133.71        116.33        31.99 o                         
   0   6   0      36030.16      35634.71       354.12 o                         
   2   6   0      30879.54      31051.12       241.52 o                         
   4   6   0      20307.68      20343.50       190.71 o                         
   6   6   0      11096.65      11126.50       133.13 o                         
   1   7   0        632.41        622.85        26.06 o                         
   3   7   0        484.19        464.79        22.57 o                         
   5   7   0        303.34        247.25        28.79 o                         
   7   7   0        171.59        133.22        48.46 o                         
   0   8   0      15342.54      15525.10       178.65 o                         
   2   8   0      13650.66      13829.29       127.10 o                         
   4   8   0       9779.37      10298.66       141.11 o                         
   6   8   0       5897.32       6011.11       126.15 o                         
   1   9   0        644.94        595.11        34.13 o                         
   3   9   0        512.97        502.07        33.99 o                         
   5   9   0        341.88        321.07        48.79 o                         
   0  10   0      10642.35      11265.78       229.04 o                         
   2  10   0       9546.99       9744.06       147.06 o                         
   4  10   0       7001.86       7148.30       200.19 o                         
   1  11   0         42.78         10.84        57.35 o                         
   1   0   1       1760.13       1736.80        13.89 o                         
   3   0   1        967.29        945.90        10.75 o                         
   5   0   1        496.96        456.46        14.80 o                         
   7   0   1        238.05        259.58        23.34 o                         
   9   0   1        109.28          9.65        51.82 o                         
   0   1   1       2171.39       2233.51        20.88 o                         
   2   1   1       1442.71       1445.00         9.73 o                         
   4   1   1        690.18        661.81         9.51 o                         
   6   1   1        307.29        284.14        13.75 o                         
   8   1   1        126.76        128.14        28.34 o                         
   1   2   1       3250.83       3353.68        15.92 o                         
   3   2   1       1661.96       1603.89        15.22 o                         
   5   2   1        705.53        696.58        17.47 o                         
   7   2   1        290.01        315.93        18.24 o                         
   9   2   1        118.70        162.25        47.92 o                         
   0   3   1        568.81        633.38        10.38 o                         
   2   3   1        256.72        268.69         5.61 o                         
   4   3   1         17.52         23.90         6.66 o                         
   6   3   1          3.73          8.30        11.30 o                         
   8   3   1          7.47         12.00        41.74 o                         
   1   4   1       2225.98       2267.14        20.60 o                         
   3   4   1       1364.89       1377.61        15.43 o                         
   5   4   1        660.23        637.08        17.36 o                         
   7   4   1        295.86        264.30        22.65 o                         
   0   5   1       2483.21       2424.43        31.87 o                         
   2   5   1       1925.35       1938.01        18.43 o                         
   4   5   1       1020.83       1027.24        20.15 o                         
   6   5   1        453.47        416.98        21.06 o                         
   8   5   1        187.41        128.23        37.22 o                         
   1   6   1        166.07        178.91         9.73 o                         
   3   6   1        147.42        155.74         9.66 o                         
   5   6   1        107.47         95.83        14.93 o                         
   7   6   1         65.58         93.16        26.43 o                         
   0   7   1          4.55         32.03        13.22 o                         
   2   7   1          2.07          8.59         9.20 o                         
   4   7   1          2.17         29.77        14.13 o                         
   6   7   1          4.11         43.02        22.68 o                         
   1   8   1        815.62        790.89        21.88 o                         
   3   8   1        604.72        599.13        21.25 o                         
   5   8   1        358.88        299.01        30.87 o                         
   0   9   1        291.95        272.12        26.53 o                         
   2   9   1        257.56        257.83        19.57 o                         
   4   9   1        181.10        198.43        26.87 o                         
   1  10   1         74.77         56.31        21.41 o                         
   3  10   1         64.32         79.13        39.37 o                         
   0  11   1         52.80        -14.00        55.75 o                         
   2  11   1         47.80         47.03        36.52 o                         
   0   0   2        530.17        596.54         8.61 o                         
   2   0   2        489.45        538.96         7.69 o                         
   4   0   2        355.93        380.97        11.22 o                         
   6   0   2        199.68        199.01        15.55 o                         
   8   0   2         99.28        133.64        43.10 o                         
   1   1   2      77116.70      78659.07       725.37 o                         
   3   1   2      44746.13      44137.23       217.70 o                         
   5   1   2      23659.46      23572.89       116.56 o                         
   7   1   2      11195.93      11292.71        96.89 o                         
   9   1   2       4876.13       5010.17       151.24 o                         
   0   2   2       9010.10       9354.48        49.81 o                         
   2   2   2       6036.82       6257.63        28.37 o                         
   4   2   2       2465.81       2458.18        19.24 o                         
   6   2   2        899.11        862.98        22.01 o                         
   8   2   2        348.37        285.69        37.94 o                         
   1   3   2      54937.21      54680.72       324.28 o                         
   3   3   2      36948.55      36796.98       185.84 o                         
   5   3   2      20571.08      20336.09       115.06 o                         
   7   3   2       9962.83      10127.48        88.39 o                         
   0   4   2        803.51        855.17        21.07 o                         
   2   4   2        673.19        635.43        10.98 o                         
   4   4   2        422.25        419.64        11.82 o                         
   6   4   2        215.95        248.41        15.45 o                         
   8   4   2        108.80         99.30        30.68 o                         
   1   5   2      30192.55      30609.23       140.89 o                         
   3   5   2      22742.27      22874.41       115.82 o                         
   5   5   2      13708.88      13806.65       100.80 o                         
   7   5   2       7042.25       7074.76        75.18 o                         
   0   6   2       1296.68       1257.15        24.03 o                         
   2   6   2       1067.91       1030.17        18.83 o                         
   4   6   2        641.46        624.89        21.78 o                         
   6   6   2        331.12        313.34        23.94 o                         
   1   7   2      20377.73      20392.91       117.92 o                         
   3   7   2      15767.15      16242.20       101.44 o                         
   5   7   2       9876.34       9820.82       133.10 o                         
   7   7   2       5332.26       5424.36       105.03 o                         
   0   8   2        514.83        537.80        26.08 o                         
   2   8   2        447.42        439.70        16.42 o                         
   4   8   2        307.63        291.09        20.88 o                         
   6   8   2        183.88        157.02        35.64 o                         
   1   9   2       8948.80       8944.29        77.07 o                         
   3   9   2       7238.44       7495.76        73.36 o                         
   5   9   2       4866.36       4989.05        75.91 o                         
   0  10   2        192.92        196.72        35.57 o                         
   2  10   2        175.81        151.33        29.72 o                         
   4  10   2        135.43        151.75        36.78 o                         
   1  11   2       5765.54       5819.36        83.84 o                         
   1   0   3       5982.04       6099.81        34.68 o                         
   3   0   3       3943.66       3892.53        30.01 o                         
   5   0   3       2334.33       2281.68        29.38 o                         
   7   0   3       1156.35       1163.52        44.47 o                         
   9   0   3        515.83        336.89        60.21 o                         
   0   1   3       7206.71       7186.15        41.51 o                         
   2   1   3       5504.08       5668.73        34.42 o                         
   4   1   3       3371.21       3319.14        24.10 o                         
   6   1   3       1807.02       1781.98        24.10 o                         
   8   1   3        849.91        763.03        37.78 o                         
   1   2   3      26009.79      26192.80        95.18 o                         
   3   2   3      13865.77      13718.03        63.37 o                         
   5   2   3       5948.05       5893.48        39.30 o                         
   7   2   3       2420.26       2362.84        45.35 o                         
   0   3   3       3573.20       3558.91        25.57 o                         
   2   3   3       3154.42       3112.13        18.48 o                         
   4   3   3       2299.82       2207.93        19.94 o                         
   6   3   3       1351.39       1307.83        26.03 o                         
   8   3   3        680.17        656.85        45.52 o                         
   1   4   3       5979.47       6021.01        29.96 o                         
   3   4   3       4200.50       4119.60        25.97 o                         
   5   4   3       2342.83       2281.55        28.99 o                         
   7   4   3       1130.14       1034.85        35.09 o                         
   0   5   3       3407.26       3457.47        33.10 o                         
   2   5   3       2978.90       2959.46        24.90 o                         
   4   5   3       2040.21       1946.24        26.71 o                         
   6   5   3       1150.47       1111.95        33.35 o                         
   8   5   3        576.14        467.85        40.21 o                         
   1   6   3       4422.58       4395.74        30.16 o                         
   3   6   3       3255.85       3228.74        32.79 o                         
   5   6   3       1907.53       1871.63        35.47 o                         
   7   6   3        971.15        923.75        47.19 o                         
   0   7   3       2439.00       2403.28        39.61 o                         
   2   7   3       2153.91       2157.42        27.60 o                         
   4   7   3       1516.76       1508.09        32.88 o                         
   6   7   3        900.80        810.75        36.06 o                         
   1   8   3       2764.30       2768.00        33.22 o                         
   3   8   3       2120.97       2128.40        34.33 o                         
   5   8   3       1317.36       1286.00        46.18 o                         
   0   9   3        726.20        652.65        36.45 o                         
   2   9   3        663.89        702.54        26.45 o                         
   4   9   3        510.48        543.07        31.30 o                         
   1  10   3        913.10        886.82        33.56 o                         
   3  10   3        747.60        685.41        44.29 o                         
   0  11   3        985.07        851.84        54.01 o                         
   0   0   4      36957.13      35572.24       262.57 o                         
   2   0   4      28750.77      28710.62       194.53 o                         
   4   0   4      18171.81      17750.97       139.62 o                         
   6   0   4       9950.24      10010.13       102.46 o                         
   8   0   4       4706.02       4525.93       107.61 o                         
   1   1   4       2255.63       2401.04        12.74 o                         
   3   1   4        911.90        920.44        10.17 o                         
   5   1   4        237.92        233.38         9.66 o                         
   7   1   4         66.51         86.93        15.96 o                         
   0   2   4      43326.43      43403.36       253.53 o                         
   2   2   4      34044.08      33938.54       118.04 o                         
   4   2   4      20411.36      19999.50       100.22 o                         
   6   2   4      10527.75      10538.69        74.90 o                         
   8   2   4       4823.00       5021.25        77.07 o                         
   1   3   4        485.78        503.17         7.05 o                         
   3   3   4        238.31        214.76         7.32 o                         
   5   3   4         94.58         75.76         9.07 o                         
   7   3   4         39.61         32.01        19.01 o                         
   0   4   4      28973.67      29552.66       250.54 o                         
   2   4   4      24513.13      24552.78       111.66 o                         
   4   4   4      15918.28      15824.90        82.30 o                         
   6   4   4       8585.38       8552.62        67.40 o                         
   8   4   4       4100.61       4208.70        79.46 o                         
   1   5   4       1857.97       1824.21        18.18 o                         
   3   5   4       1017.42       1034.90        15.98 o                         
   5   5   4        396.44        368.68        18.26 o                         
   7   5   4        150.22        133.71        26.27 o                         
   0   6   4      12583.88      12712.87        89.71 o                         
   2   6   4      11244.86      11333.57        71.28 o                         
   4   6   4       8063.46       8181.94        68.79 o                         
   6   6   4       4773.49       4813.74        67.20 o                         
   1   7   4         88.18         84.13         9.40 o                         
   3   7   4         64.03         65.83        12.41 o                         
   5   7   4         37.23         42.71        20.75 o                         
   7   7   4         19.54         69.12        85.69 o                         
   0   8   4      11556.29      11605.43       102.67 o                         
   2   8   4      10210.88      10302.88        72.90 o                         
   4   8   4       7199.72       7475.96        82.18 o                         
   6   8   4       4262.83       4243.10        73.80 o                         
   1   9   4         96.10        105.02        17.75 o                         
   3   9   4         75.09         38.31        23.09 o                         
   5   9   4         50.22         73.55        32.41 o                         
   0  10   4       4156.19       4259.43        83.03 o                         
   2  10   4       3776.75       3681.38        95.40 o                         
   1  11   4         22.00         39.08        36.37 o                         
   1   0   5      44938.67      44942.40       221.60 o                         
   3   0   5      25025.01      25229.27       185.07 o                         
   5   0   5      11305.13      11232.99        88.83 o                         
   7   0   5       4796.17       4836.04        83.76 o                         
   0   1   5      15804.12      15759.15        85.21 o                         
   2   1   5      12554.56      12590.62        53.79 o                         
   4   1   5       7659.04       7559.48        43.19 o                         
   6   1   5       3961.79       3966.87        39.86 o                         
   8   1   5       1823.50       1896.78        75.53 o                         
   1   2   5       6891.86       6786.48        30.86 o                         
   3   2   5       5617.61       5633.15        31.86 o                         
   5   2   5       3748.65       3655.56        32.90 o                         
   7   2   5       2018.29       1993.86        52.95 o                         
   0   3   5      18974.42      19160.96       100.79 o                         
   2   3   5      15181.81      15366.01        71.09 o                         
   4   3   5       8860.53       8695.05        51.77 o                         
   6   3   5       4351.36       4340.68        42.77 o                         
   8   3   5       1951.46       2067.36        78.13 o                         
   1   4   5      15263.60      15178.91        73.01 o                         
   3   4   5      10640.85      10632.03        56.11 o                         
   5   4   5       5878.71       5891.74        48.61 o                         
   7   4   5       2860.97       2874.00        68.61 o                         
   0   5   5       6697.69       6770.63        56.19 o                         
   2   5   5       5901.08       5848.58        38.00 o                         
   4   5   5       4095.20       4196.11        37.12 o                         
   6   5   5       2341.58       2301.84        55.49 o                         
   1   6   5       7587.43       7612.27        46.00 o                         
   3   6   5       5725.62       5754.50        46.29 o                         
   5   6   5       3473.10       3414.21        51.59 o                         
   7   6   5       1831.43       1745.45        70.16 o                         
   0   7   5       5240.06       5147.62        62.75 o                         
   2   7   5       4593.73       4593.02        41.16 o                         
   4   7   5       3175.13       3223.52        48.86 o                         
   6   7   5       1837.15       1806.86        53.76 o                         
   1   8   5       2918.65       2974.03        35.24 o                         
   3   8   5       2369.46       2383.71        45.86 o                         
   5   8   5       1605.32       1649.56        51.17 o                         
   0   9   5       3390.85       3410.05        71.64 o                         
   2   9   5       3027.57       2952.79        44.98 o                         
   4   9   5       2195.75       2215.30        57.13 o                         
   1  10   5       2743.36       2715.42        50.93 o                         
   3  10   5       2228.05       2121.83        66.79 o                         
   0  11   5        948.89        912.27        96.92 o                         
   0   0   6       4795.68       4835.81        49.14 o                         
   2   0   6       3692.20       3631.03        27.64 o                         
   4   0   6       2089.02       1986.66        28.74 o                         
   6   0   6       1048.50       1113.77        40.70 o                         
   8   0   6        474.65        401.49        54.01 o                         
   1   1   6      23337.00      23540.97       104.09 o                         
   3   1   6      15706.67      15806.33        77.54 o                         
   5   1   6       8674.85       8613.54        53.63 o                         
   7   1   6       4185.13       4239.74        51.13 o                         
   0   2   6       3706.93       3843.08        28.44 o                         
   2   2   6       2940.69       2923.82        22.52 o                         
   4   2   6       1723.61       1653.32        18.86 o                         
   6   2   6        873.91        841.85        25.47 o                         
   8   2   6        392.92        360.38        39.76 o                         
   1   3   6      25976.05      26019.74       123.02 o                         
   3   3   6      17551.34      17478.73        88.45 o                         
   5   3   6       9442.21       9299.87        65.65 o                         
   7   3   6       4471.02       4431.04        57.21 o                         
   0   4   6       3279.88       3362.79        34.56 o                         
   2   4   6       2705.64       2643.30        24.30 o                         
   4   4   6       1667.05       1629.92        21.50 o                         
   6   4   6        865.28        884.07        28.59 o                         
   8   4   6        399.55        258.73        51.64 o                         
   1   5   6       8674.83       8638.67        49.68 o                         
   3   5   6       6799.62       6731.23        46.11 o                         
   5   5   6       4297.25       4315.24        52.24 o                         
   7   5   6       2301.99       2268.04        58.14 o                         
   0   6   6        941.43        962.44        24.16 o                         
   2   6   6        840.36        844.49        18.68 o                         
   4   6   6        603.37        532.38        20.69 o                         
   6   6   6        356.47        251.16        28.01 o                         
   1   7   6       9368.36       9275.29        61.04 o                         
   3   7   6       7187.00       7249.18        64.48 o                         
   5   7   6       4455.74       4479.84        64.56 o                         
   0   8   6       1118.69       1097.62        33.96 o                         
   2   8   6        982.48        930.72        35.19 o                         
   4   8   6        680.84        672.27        39.03 o                         
   1   9   6       3084.82       2985.12        51.83 o                         
   3   9   6       2512.15       2464.65        66.45 o                         
   0  10   6        275.14        240.25        43.34 o                         
   2  10   6        250.45        222.80        36.44 o                         
   1   0   7      12571.30      12333.96        91.85 o                         
   3   0   7       9422.25       9433.59        71.88 o                         
   5   0   7       5688.94       5544.21        66.10 o                         
   7   0   7       2876.48       2863.46        76.50 o                         
   0   1   7      23248.96      23281.75       127.75 o                         
   2   1   7      18834.07      18881.54        99.99 o                         
   4   1   7      11340.47      11442.45        64.62 o                         
   6   1   7       5760.93       5923.97        53.07 o                         
   8   1   7       2669.23       2614.96        73.64 o                         
   1   2   7      16670.46      16492.39        82.07 o                         
   3   2   7      11915.84      11979.82        76.62 o                         
   5   2   7       6787.81       6748.93        56.46 o                         
   7   2   7       3338.32       3503.46        51.76 o                         
   0   3   7      22656.63      22302.15       165.90 o                         
   2   3   7      18620.14      18443.61        91.98 o                         
   4   3   7      11297.27      11268.34        64.51 o                         
   6   3   7       5757.59       5894.38        57.90 o                         
   8   3   7       2685.87       2683.26        80.58 o                         
   1   4   7       8227.17       8236.05        53.21 o                         
   3   4   7       6453.31       6477.05        46.48 o                         
   5   4   7       4046.81       4027.73        44.61 o                         
   7   4   7       2151.01       2125.43        65.22 o                         
   0   5   7       9915.17       9789.72        83.34 o                         
   2   5   7       8625.27       8578.31        56.10 o                         
   4   5   7       5851.14       5884.55        52.21 o                         
   6   5   7       3313.38       3190.60        67.82 o                         
   1   6   7       7985.24       8016.35        60.47 o                         
   3   6   7       6138.05       6163.99        53.16 o                         
   5   6   7       3814.37       3879.04        63.83 o                         
   7   6   7       2051.08       1986.76        66.68 o                         
   0   7   7       8062.85       8150.65        80.34 o                         
   2   7   7       7074.44       7094.87        60.66 o                         
   4   7   7       4919.26       4891.09        75.02 o                         
   6   7   7       2886.06       2879.51        67.40 o                         
   1   8   7       3577.20       3528.18        41.49 o                         
   3   8   7       2891.11       2921.68        47.16 o                         
   5   8   7       1943.51       2008.50        94.83 o                         
   0   9   7       3384.66       3462.34        70.77 o                         
   2   9   7       3047.37       3094.38        50.60 o                         
   4   9   7       2258.73       2107.84        63.19 o                         
   1  10   7       2168.85       2008.78        55.00 o                         
   0   0   8      14000.67      13888.76       125.81 o                         
   2   0   8      11035.86      11019.23        88.69 o                         
   4   0   8       6220.63       6129.22        67.88 o                         
   6   0   8       2995.78       2974.24        56.26 o                         
   8   0   8       1317.74       1224.32        86.71 o                         
   1   1   8      10246.38      10396.71        57.19 o                         
   3   1   8       7345.86       7336.62        48.31 o                         
   5   1   8       4237.18       4248.70        40.04 o                         
   7   1   8       2100.78       2172.77        49.03 o                         
   0   2   8       1851.75       1902.19        31.22 o                         
   2   2   8       1794.95       1796.04        23.51 o                         
   4   2   8       1500.09       1537.60        25.15 o                         
   6   2   8        976.79        909.27        27.46 o                         
   8   2   8        518.52        431.45        48.73 o                         
   1   3   8       5590.94       5603.82        39.24 o                         
   3   3   8       4415.30       4345.92        36.82 o                         
   5   3   8       2817.89       2840.46        40.88 o                         
   7   3   8       1508.34       1426.07        46.82 o                         
   0   4   8       5158.28       5085.46        57.76 o                         
   2   4   8       4425.60       4436.18        38.99 o                         
   4   4   8       2927.84       2930.80        32.65 o                         
   6   4   8       1607.40       1618.05        45.08 o                         
   1   5   8       5872.95       5836.42        44.19 o                         
   3   5   8       4471.35       4475.16        41.23 o                         
   5   5   8       2731.62       2744.64        46.78 o                         
   7   5   8       1427.05       1317.59        54.90 o                         
   0   6   8       2862.62       2770.92        43.47 o                         
   2   6   8       2517.99       2491.81        33.02 o                         
   4   6   8       1751.09       1718.27        37.36 o                         
   6   6   8       1010.94        890.45        39.32 o                         
   1   7   8       3289.40       3185.99        36.73 o                         
   3   7   8       2615.18       2526.67        40.85 o                         
   5   7   8       1705.83       1585.27        50.72 o                         
   0   8   8       1019.66       1014.92        38.34 o                         
   2   8   8        926.88        853.66        31.58 o                         
   4   8   8        700.16        628.94        35.67 o                         
   1   9   8       1236.29       1184.33        39.02 o                         
   3   9   8       1023.09        889.32        48.47 o                         
   0  10   8       1055.45        923.01        66.47 o                         
   2  10   8        952.26        839.78        48.91 o                         
   1   0   9       8602.83       8611.49        70.18 o                         
   3   0   9       6856.63       6913.92        72.97 o                         
   5   0   9       4389.56       4430.18        65.89 o                         
   7   0   9       2371.33       2506.23        78.37 o                         
   0   1   9      20383.59      20372.82       149.92 o                         
   2   1   9      16804.94      16786.34        92.14 o                         
   4   1   9      10216.96      10169.47        71.75 o                         
   6   1   9       5187.32       5288.09        55.69 o                         
   8   1   9       2396.06       2218.55        86.78 o                         
   1   2   9      11880.37      11841.85        68.35 o                         
   3   2   9       8827.34       8768.86        69.54 o                         
   5   2   9       5225.99       5269.76        52.78 o                         
   7   2   9       2673.33       2723.51        65.72 o                         
   0   3   9       8318.87       8263.75        69.03 o                         
   2   3   9       7332.19       7236.91        56.82 o                         
   4   3   9       5090.88       5113.96        51.21 o                         
   6   3   9       2912.51       2893.67        50.15 o                         
   1   4   9       8802.40       8729.77        56.85 o                         
   3   4   9       6754.15       6840.51        55.14 o                         
   5   4   9       4180.93       4182.54        54.63 o                         
   7   4   9       2243.61       2262.50        66.01 o                         
   0   5   9      13767.43      13829.40       134.04 o                         
   2   5   9      11739.55      11855.53        76.63 o                         
   4   5   9       7625.98       7731.29        68.94 o                         
   6   5   9       4136.31       4263.97        74.95 o                         
   1   6   9       3928.69       3911.47        40.71 o                         
   3   6   9       3194.06       3211.85        38.94 o                         
   5   6   9       2154.14       2137.77        56.53 o                         
   0   7   9       3745.82       3781.59        59.66 o                         
   2   7   9       3356.60       3387.63        43.04 o                         
   4   7   9       2451.72       2453.54        51.51 o                         
   1   8   9       4382.62       4527.74        61.04 o                         
   3   8   9       3510.05       3573.25        62.51 o                         
   5   8   9       2330.73       2255.95        74.50 o                         
   0   9   9       3472.14       3562.07        80.77 o                         
   2   9   9       3123.60       3130.00        70.48 o                         
   1  10   9       1442.26       1425.01        61.26 o                         
   0   0  10      22208.13      22054.30       259.12 o                         
   2   0  10      18799.91      18689.32       140.97 o                         
   4   0  10      12085.30      12215.53       126.95 o                         
   6   0  10       6462.25       6552.22        99.51 o                         
   8   0  10       3083.19       2873.67       166.04 o                         
   1   1  10        154.60        153.14        11.29 o                         
   3   1  10        153.11        164.65        12.74 o                         
   5   1  10        125.48        113.11        15.83 o                         
   7   1  10         78.44        109.46        31.85 o                         
   0   2  10       8111.18       8190.49        74.87 o                         
   2   2  10       7435.75       7357.38        57.19 o                         
   4   2  10       5594.29       5626.75        55.96 o                         
   6   2  10       3417.46       3494.04        69.42 o                         
   1   3  10         28.06         15.78         9.29 o                         
   3   3  10         33.93         52.36        15.86 o                         
   5   3  10         41.60         36.84        17.82 o                         
   7   3  10         35.78         36.44        39.97 o                         
   0   4  10      12197.44      12061.33       103.30 o                         
   2   4  10      10688.71      10493.63        75.75 o                         
   4   4  10       7373.39       7425.87        65.67 o                         
   6   4  10       4231.13       4274.86        73.97 o                         
   1   5  10        215.65        233.46        20.09 o                         
   3   5  10        177.77        165.25        17.41 o                         
   5   5  10        119.46        121.54        25.22 o                         
   0   6  10       6927.15       6798.83        84.01 o                         
   2   6  10       6177.04       6158.71        54.86 o                         
   4   6  10       4444.92       4500.38        63.77 o                         
   6   6  10       2688.51       2560.15        73.30 o                         
   1   7  10         66.93         52.64        15.14 o                         
   3   7  10         60.93         84.01        23.76 o                         
   5   7  10         48.37        105.69        33.38 o                         
   0   8  10       3547.80       3558.40        63.85 o                         
   2   8  10       3217.63       3152.08        57.76 o                         
   4   8  10       2425.95       2411.70        65.73 o                         
   1   9  10         24.66         29.26        34.44 o                         
   3   9  10         22.88        101.25        47.78 o                         
   1   0  11       6155.86       5966.10        62.58 o                         
   3   0  11       4652.88       4506.51        92.83 o                         
   5   0  11       2806.79       2844.94        62.16 o                         
   7   0  11       1457.30       1290.45        81.09 o                         
   0   1  11       5952.50       5925.01        64.48 o                         
   2   1  11       5200.32       5200.42        38.04 o                         
   4   1  11       3558.65       3605.82        43.06 o                         
   6   1  11       2029.78       2034.63        48.08 o                         
   1   2  11       7300.25       7280.51        52.43 o                         
   3   2  11       5438.76       5412.47        52.94 o                         
   5   2  11       3237.19       3238.93        45.50 o                         
   7   2  11       1672.45       1617.49        60.64 o                         
   0   3  11       6193.86       6181.38        76.99 o                         
   2   3  11       5383.02       5419.19        49.87 o                         
   4   3  11       3652.05       3596.62        48.79 o                         
   6   3  11       2078.90       2033.42        57.12 o                         
   1   4  11       4490.33       4465.56        43.56 o                         
   3   4  11       3468.65       3492.39        41.47 o                         
   5   4  11       2168.66       2236.20        48.72 o                         
   7   4  11       1171.04       1030.17        88.54 o                         
   0   5  11       2875.41       2848.88        49.59 o                         
   2   5  11       2576.86       2572.36        36.12 o                         
   4   5  11       1878.84       1756.89        48.43 o                         
   6   5  11       1160.27       1045.16        54.22 o                         
   1   6  11       3474.16       3501.01        45.36 o                         
   3   6  11       2739.76       2727.95        44.82 o                         
   5   6  11       1774.43       1780.39        59.85 o                         
   0   7  11       3245.79       3296.20        70.17 o                         
   2   7  11       2894.41       2858.59        48.53 o                         
   4   7  11       2094.66       2106.09        56.61 o                         
   1   8  11       1833.58       1840.78        47.97 o                         
   3   8  11       1495.45       1404.85        52.56 o                         
   0   9  11       1014.91        984.65        70.81 o                         
   2   9  11        930.17        886.66        49.75 o                         
   0   0  12         67.71         37.29        21.19 o                         
   2   0  12         59.45         98.68        17.68 o                         
   4   0  12         42.00         18.02        37.35 o                         
   6   0  12         28.33         43.38        44.13 o                         
   1   1  12      20356.96      20393.54       111.52 o                         
   3   1  12      15676.51      15811.17       105.54 o                         
   5   1  12       9737.60       9881.33        89.11 o                         
   7   1  12       5200.31       5302.81       103.88 o                         
   0   2  12         95.33         79.00        14.49 o                         
   2   2  12         84.09         98.21        13.48 o                         
   4   2  12         60.64         50.09        17.86 o                         
   6   2  12         41.44          6.25        26.17 o                         
   1   3  12      21205.40      21520.55       126.23 o                         
   3   3  12      16220.39      16527.38       112.90 o                         
   5   3  12      10013.21      10175.12        92.41 o                         
   7   3  12       5334.39       5539.87       108.16 o                         
   0   4  12          9.65         -2.24        17.53 o                         
   2   4  12          9.86         31.86        13.55 o                         
   4   4  12         10.35         28.92        23.68 o                         
   6   4  12         10.80         58.95        67.56 o                         
   1   5  12      10949.73      10845.27        83.50 o                         
   3   5  12       8753.65       8738.05        75.60 o                         
   5   5  12       5764.74       5891.21        98.13 o                         
   0   6  12        188.21        173.34        27.47 o                         
   2   6  12        165.39        157.20        20.09 o                         
   4   6  12        117.68         93.67        29.29 o                         
   1   7  12       9262.32       9148.46        88.30 o                         
   3   7  12       7466.54       7415.49        93.86 o                         
   0   8  12          8.40          9.27        38.51 o                         
   2   8  12          8.56         15.17        32.73 o                         
   1   9  12       4650.47       4500.54        86.35 o                         
   1   0  13       5056.27       4864.87        63.49 o                         
   3   0  13       3640.84       3653.16        75.08 o                         
   5   0  13       2078.77       2055.87        73.30 o                         
   7   0  13       1036.39       1083.47        78.37 o                         
   0   1  13        763.79        709.50        25.94 o                         
   2   1  13        697.43        675.98        21.55 o                         
   4   1  13        524.74        503.95        24.95 o                         
   6   1  13        329.19        244.09        31.56 o                         
   1   2  13        988.26       1004.39        25.84 o                         
   3   2  13        804.86        761.16        27.53 o                         
   5   2  13        543.26        540.51        30.22 o                         
   0   3  13       1420.10       1385.54        41.02 o                         
   2   3  13       1243.80       1256.08        28.92 o                         
   4   3  13        857.42        849.42        33.53 o                         
   6   3  13        493.58        417.44        44.03 o                         
   1   4  13       2179.26       2188.42        35.79 o                         
   3   4  13       1675.85       1668.52        35.01 o                         
   5   4  13       1049.45        974.74        41.80 o                         
   0   5  13        419.79        393.07        31.66 o                         
   2   5  13        387.17        395.28        23.78 o                         
   4   5  13        302.72        355.57        33.07 o                         
   1   6  13       1342.70       1287.69        39.87 o                         
   3   6  13       1062.80       1046.54        44.55 o                         
   5   6  13        692.83        676.96        79.45 o                         
   0   7  13        466.38        472.27        41.46 o                         
   2   7  13        421.52        374.39        36.33 o                         
   4   7  13        314.97        384.29        58.53 o                         
   1   8  13        419.91        444.74        32.19 o                         
   0   0  14      18937.89      18833.40       272.62 o                         
   2   0  14      16788.99      16868.35       165.39 o                         
   4   0  14      11920.60      12103.69       150.95 o                         
   6   0  14       7109.32       7426.08       140.68 o                         
   1   1  14        796.06        827.71        24.02 o                         
   3   1  14        607.64        595.80        26.51 o                         
   5   1  14        382.83        305.21        29.57 o                         
   0   2  14      20134.13      20199.49       176.53 o                         
   2   2  14      17755.84      17981.56       128.01 o                         
   4   2  14      12458.59      12715.16       117.52 o                         
   6   2  14       7333.37       7534.63        95.70 o                         
   1   3  14         92.77         98.47        15.32 o                         
   3   3  14         87.44         73.95        20.19 o                         
   5   3  14         74.85        118.87        38.33 o                         
   0   4  14      15489.46      15643.71       156.74 o                         
   2   4  14      13790.47      13898.62       101.82 o                         
   4   4  14       9915.80      10050.37       111.60 o                         
   1   5  14        992.24        960.31        33.80 o                         
   3   5  14        773.06        746.37        37.35 o                         
   5   5  14        495.87        526.68        50.29 o                         
   0   6  14       9265.93       9269.96       127.80 o                         
   2   6  14       8357.91       8410.58        85.81 o                         
   4   6  14       6217.34       6336.79       105.47 o                         
   1   7  14         63.10         78.12        29.28 o                         
   3   7  14         58.76        120.69        38.39 o                         
   0   8  14       7574.52       7360.05       134.90 o                         
   1   0  15         21.87         21.13        20.52 o                         
   3   0  15         14.44         21.74        27.89 o                         
   5   0  15          7.19         75.57        51.10 o                         
   0   1  15          1.34          3.55        19.21 o                         
   2   1  15          1.44         10.46        17.53 o                         
   4   1  15          1.56         11.71        24.66 o                         
   6   1  15          1.48        -36.56        36.56 o                         
   1   2  15        251.91        258.98        19.68 o                         
   3   2  15        180.32        154.05        22.44 o                         
   5   2  15         99.82        116.71        35.28 o                         
   0   3  15          1.00          3.58        21.02 o                         
   2   3  15          0.61         36.06        21.16 o                         
   4   3  15          0.14         25.93        39.88 o                         
   1   4  15          0.30         18.73        20.91 o                         
   3   4  15          0.18         36.23        25.47 o                         
   5   4  15          0.08         52.16        37.92 o                         
   0   5  15          5.44         64.24        43.71 o                         
   2   5  15          4.95         30.13        24.74 o                         
   4   5  15          3.79        -21.33        58.50 o                         
   1   6  15         33.02         54.12        28.33 o                         
   3   6  15         25.45          5.03        35.24 o                         
   0   7  15          0.23        -12.15        47.87 o                         
   2   7  15          0.30          0.10        35.74 o                         
   0   0  16        636.23        638.84        56.85 o                         
   2   0  16        565.38        610.03        87.08 o                         
   4   0  16        409.23        386.04        48.23 o                         
   1   1  16      12493.60      12502.03       105.47 o                         
   3   1  16      10071.38      10066.52       112.70 o                         
   5   1  16       6734.47       6918.33        93.18 o                         
   0   2  16       1238.58       1297.33        65.86 o                         
   2   2  16       1088.99       1205.64        45.17 o                         
   4   2  16        765.34        739.46        48.93 o                         
   1   3  16      10826.60      11012.56       108.55 o                         
   3   3  16       8794.09       8883.06        96.63 o                         
   5   3  16       5959.09       5876.55        89.59 o                         
   0   4  16        658.25        575.53        44.48 o                         
   2   4  16        588.30        618.14        32.38 o                         
   4   4  16        430.09        327.44        54.97 o                         
   1   5  16       7902.77       8010.06        95.75 o                         
   3   5  16       6499.65       6554.06        89.74 o                         
   0   6  16        492.52        485.19        53.95 o                         
   2   6  16        446.81        424.62        41.90 o                         
   1   0  17        919.35        871.13        51.49 o                         
   3   0  17        720.00        679.78        82.95 o                         
   5   0  17        459.39        487.73        62.79 o                         
   0   1  17        299.20        279.94        37.26 o                         
   2   1  17        275.42        246.50        25.91 o                         
   4   1  17        215.91        231.41        33.55 o                         
   1   2  17        662.12        653.98        34.86 o                         
   3   2  17        532.26        542.09        39.52 o                         
   0   3  17        749.82        771.07        47.07 o                         
   2   3  17        671.02        665.48        36.45 o                         
   4   3  17        489.80        372.67        43.80 o                         
   1   4  17        432.38        405.05        32.36 o                         
   3   4  17        351.50        356.09        52.13 o                         
   0   5  17         96.17        101.75        45.03 o                         
   2   5  17         91.55        143.17        33.34 o                         
   1   6  17        645.47        573.39        43.98 o                         
   0   0  18      11294.88      11452.24       320.22 o                         
   2   0  18      10121.93      10328.76       196.18 o                         
   4   0  18       7403.44       7325.49       144.75 o                         
   1   1  18         80.32         80.28        30.17 o                         
   3   1  18         70.21         88.54        34.53 o                         
   0   2  18       6770.79       6879.44       123.01 o                         
   2   2  18       6140.45       6039.59        87.79 o                         
   4   2  18       4634.03       4603.63        96.63 o                         
   1   3  18        232.48        218.13        31.64 o                         
   3   3  18        188.76        142.24        39.18 o                         
   0   4  18       7422.09       7320.70       133.91 o                         
   2   4  18       6718.34       6540.35        90.59 o                         
   1   5  18         36.10         14.79        34.95 o                         
   1   0  19       1852.78       1921.50       102.62 o                         
   3   0  19       1528.02       1423.77       122.04 o                         
   0   1  19       1390.53       1521.10        95.43 o                         
   2   1  19       1260.92       1425.61        62.70 o                         
   1   2  19       2062.52       2094.03        64.31 o                         
   3   2  19       1684.51       1467.62       324.31 o                         
   0   3  19        758.75        805.89        53.89 o                         
   2   3  19        698.02        615.63        42.88 o                         
   1   4  19       1619.08       1408.92        67.13 o                         
   0   0  20        162.14         36.01        81.49 o                         
   1   1  20       4277.07       4113.09        92.12 o                         
   0   2  20         30.04        -10.66        57.73 o                         
                                                                                
